# Supplementary material for: Analysis of gene expansion and defense-related genes in Anacardiaceae family from an evolutionary aspect
Source: Front Plant Sci. 2025 Jul 16;16:1638044. doi: 10.3389/fpls.2025.1638044 (PMC12307512; doi:10.3389/fpls.2025.1638044)
Supplement: Supplementary file 1 [file Table1.xlsx]

## Sheet: Table S1
Source of genomes
Species	Download websites
A. thaliana	http://plants.ensembl.org/Arabidopsis_thaliana/Info/Index
M. indica	https://www.ncbi.nlm.nih.gov/genome/?term=txid29780[orgn]
A. occidentale	https://data.jgi.doe.gov/refine-download/phytozome?q=Anacardium+occidentale&expanded=Phytozome-449
P. vera	https://www.ncbi.nlm.nih.gov/genome/?term=txid55513[orgn]
R. chinensis	this study
R. chinensis var.	this study
R. punjabensis	this study
R. potaninii	this study
R. typhina	this study
R. glabra	this study

## Sheet: Table S2
The statistics of Anacardiaceae genomes
Species	Genome length (Mb)	Gene number
R. chinensis	354.1	23530
R. chinensis var.	353.8	23013
R. punjabensis	365.4	22210
R. potaninii	324.4	25467
R. typhina	333.7	20593
R. glabra	353.2	21074
P. vera	671.1	31784
A. occidentale	443.2	41197
M. indica	392.9	41251

## Sheet: Table S3
Gene Ontology (GO) analysis for genes that have undergone expansion in P. vera genomes
ONTOLOGY	ID	Description	GeneRatio	BgRatio	pvalue	p.adjust	qvalue	Count
molecular_function	GO:0030247	polysaccharide binding	80/4986	102/18698	1.17687e-27	6.47277e-25	5.59941e-25	80
molecular_function	GO:0008194	UDP-glycosyltransferase activity	125/4986	225/18698	3.34102e-20	9.18781e-18	7.94812e-18	125
molecular_function	GO:0016491	oxidoreductase activity	183/4986	435/18698	1.50457e-12	2.75838e-10	2.3862e-10	183
molecular_function	GO:0051119	sugar transmembrane transporter activity	24/4986	31/18698	5.38953e-09	7.41061e-07	6.41071e-07	24
molecular_function	GO:0004712	protein serine/threonine/tyrosine kinase activity	86/4986	188/18698	1.30725e-08	1.43798e-06	1.24395e-06	86
molecular_function	GO:0106310	protein serine kinase activity	81/4986	175/18698	1.78457e-08	1.63585e-06	1.41513e-06	81
cellular_component	GO:0048046	apoplast	85/4986	190/18698	5.54942e-08	3.97336e-06	3.43724e-06	85
molecular_function	GO:0008234	cysteine-type peptidase activity	29/4986	44/18698	5.77943e-08	3.97336e-06	3.43724e-06	29
molecular_function	GO:0042910	xenobiotic transmembrane transporter activity	38/4986	68/18698	3.26383e-07	1.97543e-05	1.70888e-05	38
biological_process	GO:0046373	L-arabinose metabolic process	13/4986	14/18698	3.59168e-07	1.97543e-05	1.70888e-05	13
cellular_component	GO:0009505	plant-type cell wall	14/4986	16/18698	6.15142e-07	3.07571e-05	2.66071e-05	14
molecular_function	GO:0080019	fatty-acyl-CoA reductase (alcohol-forming) activity	10/4986	10/18698	1.8059e-06	7.53444e-05	6.51784e-05	10
molecular_function	GO:0102965	alcohol-forming fatty acyl-CoA reductase activity	10/4986	10/18698	1.8059e-06	7.53444e-05	6.51784e-05	10
molecular_function	GO:0004553	hydrolase activity, hydrolyzing O-glycosyl compounds	45/4986	90/18698	1.91786e-06	7.53444e-05	6.51784e-05	45
biological_process	GO:0010088	phloem development	14/4986	17/18698	2.62255e-06	8.58724e-05	7.42858e-05	14
molecular_function	GO:0046556	alpha-L-arabinofuranosidase activity	14/4986	17/18698	2.62255e-06	8.58724e-05	7.42858e-05	14
biological_process	GO:0016042	lipid catabolic process	39/4986	75/18698	2.65424e-06	8.58724e-05	7.42858e-05	39
biological_process	GO:0006468	protein phosphorylation	36/4986	68/18698	3.70294e-06	0.000113145	9.78789e-05	36
molecular_function	GO:0003953	NAD+ nucleosidase activity	69/4986	160/18698	4.6929e-06	0.000130908	0.000113245	69
molecular_function	GO:0016788	hydrolase activity, acting on ester bonds	55/4986	120/18698	4.7603e-06	0.000130908	0.000113245	55
molecular_function	GO:0005544	calcium-dependent phospholipid binding	12/4986	14/18698	6.63205e-06	0.000173697	0.00015026	12
biological_process	GO:0009791	post-embryonic development	18/4986	26/18698	7.02238e-06	0.000175559	0.000151872	18
molecular_function	GO:0030170	pyridoxal phosphate binding	44/4986	91/18698	7.64461e-06	0.000182806	0.00015814	44
biological_process	GO:1990961	xenobiotic detoxification by transmembrane export across the plasma membrane	31/4986	58/18698	1.33993e-05	0.000307066	0.000265634	31
molecular_function	GO:0005388	P-type calcium transporter activity	21/4986	34/18698	1.79921e-05	0.000395826	0.000342418	21
biological_process	GO:0006353	DNA-templated transcription, termination	32/4986	62/18698	2.50209e-05	0.000491932	0.000425556	32
molecular_function	GO:0080043	quercetin 3-O-glucosyltransferase activity	12/4986	15/18698	2.50438e-05	0.000491932	0.000425556	12
molecular_function	GO:0080044	quercetin 7-O-glucosyltransferase activity	12/4986	15/18698	2.50438e-05	0.000491932	0.000425556	12
biological_process	GO:0015074	DNA integration	25/4986	45/18698	3.83538e-05	0.000725252	0.000627395	25
molecular_function	GO:0015297	antiporter activity	39/4986	82/18698	3.95592e-05	0.000725252	0.000627395	39
molecular_function	GO:0008483	transaminase activity	21/4986	36/18698	6.05541e-05	0.00106559	0.000921815	21
biological_process	GO:0042742	defense response to bacterium	25/4986	46/18698	6.28072e-05	0.00106559	0.000921815	25
molecular_function	GO:0003690	double-stranded DNA binding	33/4986	67/18698	6.39356e-05	0.00106559	0.000921815	33
biological_process	GO:0010215	cellulose microfibril organization	10/4986	12/18698	6.85282e-05	0.00110854	0.00095897	10
molecular_function	GO:0016298	lipase activity	21/4986	37/18698	0.000104929	0.00164889	0.00142641	21
molecular_function	GO:0003964	RNA-directed DNA polymerase activity	10/4986	13/18698	0.000225458	0.00329008	0.00284615	10
molecular_function	GO:0046910	pectinesterase inhibitor activity	10/4986	13/18698	0.000225458	0.00329008	0.00284615	10
biological_process	GO:0010411	xyloglucan metabolic process	20/4986	36/18698	0.000227314	0.00329008	0.00284615	20
molecular_function	GO:0005216	ion channel activity	21/4986	39/18698	0.000285642	0.00383179	0.00331477	21
biological_process	GO:0046274	lignin catabolic process	21/4986	39/18698	0.000285642	0.00383179	0.00331477	21
molecular_function	GO:0052716	hydroquinone:oxygen oxidoreductase activity	21/4986	39/18698	0.000285642	0.00383179	0.00331477	21
biological_process	GO:0007166	cell surface receptor signaling pathway	21/4986	40/18698	0.000451093	0.00590716	0.00511012	21
molecular_function	GO:0030246	carbohydrate binding	47/4986	118/18698	0.0012273	0.0156981	0.01358	47
biological_process	GO:0006817	phosphate ion transport	15/4986	27/18698	0.00138316	0.0172895	0.0149566	15
molecular_function	GO:0016747	acyltransferase activity, transferring groups other than amino-acyl groups	47/4986	120/18698	0.00185068	0.0217897	0.0188497	47
molecular_function	GO:0003968	RNA-directed 5'-3' RNA polymerase activity	8/4986	11/18698	0.00187465	0.0217897	0.0188497	8
biological_process	GO:0048608	reproductive structure development	8/4986	11/18698	0.00187465	0.0217897	0.0188497	8
molecular_function	GO:0004650	polygalacturonase activity	31/4986	72/18698	0.00190165	0.0217897	0.0188497	31
molecular_function	GO:0010333	terpene synthase activity	20/4986	41/18698	0.00200118	0.0224622	0.0194314	20
biological_process	GO:0048544	recognition of pollen	33/4986	79/18698	0.0025241	0.0277651	0.0240188	33
molecular_function	GO:0000155	phosphorelay sensor kinase activity	9/4986	14/18698	0.00348546	0.0368654	0.0318912	9
molecular_function	GO:0042937	tripeptide transmembrane transporter activity	9/4986	14/18698	0.00348546	0.0368654	0.0318912	9
cellular_component	GO:0031225	anchored component of membrane	20/4986	43/18698	0.00404185	0.0411876	0.0356302	20
biological_process	GO:0016102	diterpenoid biosynthetic process	16/4986	32/18698	0.00404387	0.0411876	0.0356302	16
molecular_function	GO:0051082	unfolded protein binding	25/4986	58/18698	0.00492484	0.0492484	0.0426034	25
biological_process	GO:0009834	plant-type secondary cell wall biogenesis	10/4986	17/18698	0.00514264	0.0505081	0.0436931	10
molecular_function	GO:0016762	xyloglucan:xyloglucosyl transferase activity	15/4986	30/18698	0.00532515	0.0507659	0.0439162	15
molecular_function	GO:0005525	GTP binding	71/4986	203/18698	0.0053535	0.0507659	0.0439162	71
molecular_function	GO:0016887	ATP hydrolysis activity	90/4986	266/18698	0.00553049	0.0515555	0.0445992	90
molecular_function	GO:0015276	ligand-gated ion channel activity	17/4986	36/18698	0.00645214	0.0590236	0.0510597	17
biological_process	GO:0007165	signal transduction	76/4986	221/18698	0.00654626	0.0590236	0.0510597	76
biological_process	GO:0032502	developmental process	9/4986	15/18698	0.00666109	0.0590903	0.0511174	9
biological_process	GO:0006979	response to oxidative stress	39/4986	102/18698	0.00690685	0.0602979	0.052162	39
molecular_function	GO:0003993	acid phosphatase activity	16/4986	34/18698	0.00846757	0.0727682	0.0629497	16
biological_process	GO:0008643	carbohydrate transport	13/4986	26/18698	0.00928504	0.0785657	0.067965	13
molecular_function	GO:0008080	N-acetyltransferase activity	18/4986	40/18698	0.00945995	0.0788329	0.0681961	18
biological_process	GO:0007131	reciprocal meiotic recombination	7/4986	11/18698	0.0110093	0.0890462	0.0770313	7
molecular_function	GO:0016671	oxidoreductase activity, acting on a sulfur group of donors, disulfide as acceptor	7/4986	11/18698	0.0110093	0.0890462	0.0770313	7
biological_process	GO:0009451	RNA modification	9/4986	16/18698	0.0116532	0.0928881	0.0803549	9
biological_process	GO:0005975	carbohydrate metabolic process	121/4986	379/18698	0.012292	0.0965801	0.0835487	121
biological_process	GO:0016126	sterol biosynthetic process	10/4986	19/18698	0.0142367	0.110284	0.0954039	10
biological_process	GO:0042138	meiotic DNA double-strand break formation	8/4986	14/18698	0.0154046	0.117674	0.101796	8
biological_process	GO:0042744	hydrogen peroxide catabolic process	30/4986	79/18698	0.0181668	0.136873	0.118405	30
biological_process	GO:0009733	response to auxin	29/4986	76/18698	0.018635	0.138504	0.119816	29
molecular_function	GO:0071916	dipeptide transmembrane transporter activity	7/4986	12/18698	0.0203905	0.147563	0.127652	7
biological_process	GO:1900150	regulation of defense response to fungus	7/4986	12/18698	0.0203905	0.147563	0.127652	7
biological_process	GO:0006520	cellular amino acid metabolic process	17/4986	40/18698	0.0217523	0.155374	0.134409	17
biological_process	GO:0009627	systemic acquired resistance	12/4986	26/18698	0.0254865	0.179712	0.155464	12
molecular_function	GO:0008519	ammonium transmembrane transporter activity	6/4986	10/18698	0.0270102	0.188046	0.162673	6
molecular_function	GO:0008146	sulfotransferase activity	18/4986	44/18698	0.0280323	0.190769	0.165029	18
molecular_function	GO:0015299	solute:proton antiporter activity	16/4986	38/18698	0.0280951	0.190769	0.165029	16
biological_process	GO:0048367	shoot system development	9/4986	18/18698	0.0291267	0.195362	0.169002	9
molecular_function	GO:0050660	flavin adenine dinucleotide binding	24/4986	63/18698	0.0310556	0.20579	0.178023	24
biological_process	GO:0006535	cysteine biosynthetic process from serine	7/4986	13/18698	0.0341535	0.218424	0.188952	7
biological_process	GO:0006857	oligopeptide transport	7/4986	13/18698	0.0341535	0.218424	0.188952	7
molecular_function	GO:0015145	monosaccharide transmembrane transporter activity	7/4986	13/18698	0.0341535	0.218424	0.188952	7
molecular_function	GO:0003924	GTPase activity	54/4986	162/18698	0.0351488	0.220316	0.190589	54
cellular_component	GO:0005576	extracellular region	97/4986	309/18698	0.0352506	0.220316	0.190589	97
molecular_function	GO:0005200	structural constituent of cytoskeleton	8/4986	16/18698	0.0391411	0.241883	0.209247	8
biological_process	GO:0006865	amino acid transport	20/4986	52/18698	0.0419657	0.256457	0.221854	20
molecular_function	GO:0042393	histone binding	9/4986	19/18698	0.0425278	0.256717	0.222078	9
biological_process	GO:0006629	lipid metabolic process	37/4986	107/18698	0.0429417	0.256717	0.222078	37
biological_process	GO:0009755	hormone-mediated signaling pathway	6/4986	11/18698	0.0462113	0.263616	0.228047	6
biological_process	GO:0016036	cellular response to phosphate starvation	6/4986	11/18698	0.0462113	0.263616	0.228047	6
molecular_function	GO:0043621	protein self-association	6/4986	11/18698	0.0462113	0.263616	0.228047	6
molecular_function	GO:0044183	protein folding chaperone	6/4986	11/18698	0.0462113	0.263616	0.228047	6
biological_process	GO:0042546	cell wall biogenesis	14/4986	34/18698	0.0468121	0.263616	0.228047	14
molecular_function	GO:0016616	oxidoreductase activity, acting on the CH-OH group of donors, NAD or NADP as acceptor	13/4986	31/18698	0.0469716	0.263616	0.228047	13
biological_process	GO:0016579	protein deubiquitination	16/4986	41/18698	0.0569947	0.313853	0.271506	16
molecular_function	GO:0043022	ribosome binding	8/4986	17/18698	0.0570642	0.313853	0.271506	8
biological_process	GO:0009658	chloroplast organization	14/4986	35/18698	0.0594478	0.323725	0.280046	14
molecular_function	GO:0004176	ATP-dependent peptidase activity	13/4986	32/18698	0.060373	0.32554	0.281616	13
molecular_function	GO:0004190	aspartic-type endopeptidase activity	31/4986	90/18698	0.0628356	0.33553	0.290258	31
molecular_function	GO:0005507	copper ion binding	29/4986	84/18698	0.0683442	0.361436	0.312668	29
molecular_function	GO:0005227	calcium activated cation channel activity	6/4986	12/18698	0.0720321	0.36683	0.317334	6
molecular_function	GO:0008271	secondary active sulfate transmembrane transporter activity	6/4986	12/18698	0.0720321	0.36683	0.317334	6
molecular_function	GO:0016763	pentosyltransferase activity	6/4986	12/18698	0.0720321	0.36683	0.317334	6
biological_process	GO:0050896	response to stimulus	6/4986	12/18698	0.0720321	0.36683	0.317334	6
biological_process	GO:0002229	defense response to oomycetes	7/4986	15/18698	0.0769694	0.38138	0.329921	7
molecular_function	GO:0005385	zinc ion transmembrane transporter activity	7/4986	15/18698	0.0769694	0.38138	0.329921	7
biological_process	GO:0010073	meristem maintenance	7/4986	15/18698	0.0769694	0.38138	0.329921	7
cellular_component	GO:0015935	small ribosomal subunit	8/4986	18/18698	0.0794142	0.389981	0.337361	8
cellular_component	GO:0016020	membrane	112/4986	376/18698	0.0938109	0.456602	0.394993	112
molecular_function	GO:0000175	3'-5'-exoribonuclease activity	5/4986	10/18698	0.0990499	0.465619	0.402794	5
cellular_component	GO:0005758	mitochondrial intermembrane space	5/4986	10/18698	0.0990499	0.465619	0.402794	5
biological_process	GO:0006777	Mo-molybdopterin cofactor biosynthetic process	5/4986	10/18698	0.0990499	0.465619	0.402794	5
molecular_function	GO:0042626	ATPase-coupled transmembrane transporter activity	5/4986	10/18698	0.0990499	0.465619	0.402794	5
biological_process	GO:0009058	biosynthetic process	31/4986	94/18698	0.103593	0.472745	0.408959	31
molecular_function	GO:0005384	manganese ion transmembrane transporter activity	6/4986	13/18698	0.104499	0.472745	0.408959	6
biological_process	GO:0006885	regulation of pH	6/4986	13/18698	0.104499	0.472745	0.408959	6
cellular_component	GO:0009526	plastid envelope	6/4986	13/18698	0.104499	0.472745	0.408959	6
biological_process	GO:0009408	response to heat	9/4986	22/18698	0.104864	0.472745	0.408959	9
biological_process	GO:0009664	plant-type cell wall organization	13/4986	35/18698	0.114791	0.513291	0.444034	13
molecular_function	GO:0003697	single-stranded DNA binding	11/4986	29/18698	0.124064	0.550285	0.476036	11
molecular_function	GO:0004843	thiol-dependent deubiquitinase	15/4986	42/18698	0.125809	0.553559	0.478868	15
cellular_component	GO:0005887	integral component of plasma membrane	10/4986	26/18698	0.128708	0.56182	0.486015	10
biological_process	GO:0031047	gene silencing by RNA	14/4986	39/18698	0.131627	0.570038	0.493123	14
molecular_function	GO:0015079	potassium ion transmembrane transporter activity	9/4986	23/18698	0.133216	0.572412	0.495177	9
molecular_function	GO:0004675	transmembrane receptor protein serine/threonine kinase activity	7/4986	17/18698	0.14092	0.579107	0.500969	7
molecular_function	GO:0046933	proton-transporting ATP synthase activity, rotational mechanism	7/4986	17/18698	0.14092	0.579107	0.500969	7
molecular_function	GO:0003872	6-phosphofructokinase activity	5/4986	11/18698	0.143082	0.579107	0.500969	5
biological_process	GO:0006002	fructose 6-phosphate metabolic process	5/4986	11/18698	0.143082	0.579107	0.500969	5
cellular_component	GO:0019773	proteasome core complex, alpha-subunit complex	5/4986	11/18698	0.143082	0.579107	0.500969	5
molecular_function	GO:0045300	acyl-[acyl-carrier-protein] desaturase activity	5/4986	11/18698	0.143082	0.579107	0.500969	5
biological_process	GO:0046470	phosphatidylcholine metabolic process	5/4986	11/18698	0.143082	0.579107	0.500969	5
cellular_component	GO:0000124	SAGA complex	6/4986	14/18698	0.143197	0.579107	0.500969	6
biological_process	GO:0006310	DNA recombination	11/4986	30/18698	0.150851	0.605605	0.523892	11
biological_process	GO:0006032	chitin catabolic process	10/4986	27/18698	0.157847	0.624575	0.540302	10
molecular_function	GO:0016760	cellulose synthase (UDP-forming) activity	10/4986	27/18698	0.157847	0.624575	0.540302	10
molecular_function	GO:0010181	FMN binding	9/4986	24/18698	0.165103	0.648621	0.561104	9
biological_process	GO:0045490	pectin catabolic process	24/4986	75/18698	0.178931	0.697419	0.603317	24
biological_process	GO:0042026	protein refolding	7/4986	18/18698	0.180061	0.697419	0.603317	7
biological_process	GO:0002098	tRNA wobble uridine modification	6/4986	15/18698	0.187349	0.720574	0.623348	6
molecular_function	GO:0005249	voltage-gated potassium channel activity	5/4986	12/18698	0.193832	0.735225	0.636022	5
biological_process	GO:0035999	tetrahydrofolate interconversion	5/4986	12/18698	0.193832	0.735225	0.636022	5
cellular_component	GO:0009507	chloroplast	68/4986	232/18698	0.199012	0.746532	0.645803	68
molecular_function	GO:0004565	beta-galactosidase activity	9/4986	25/18698	0.200187	0.746532	0.645803	9
biological_process	GO:0018298	protein-chromophore linkage	12/4986	35/18698	0.200885	0.746532	0.645803	12
biological_process	GO:0008652	cellular amino acid biosynthetic process	8/4986	22/18698	0.211233	0.774522	0.670017	8
molecular_function	GO:0031625	ubiquitin protein ligase binding	8/4986	22/18698	0.211233	0.774522	0.670017	8
biological_process	GO:0001522	pseudouridine synthesis	7/4986	19/18698	0.223123	0.802006	0.693792	7
biological_process	GO:0016998	cell wall macromolecule catabolic process	7/4986	19/18698	0.223123	0.802006	0.693792	7
molecular_function	GO:0030570	pectate lyase activity	7/4986	19/18698	0.223123	0.802006	0.693792	7
biological_process	GO:0006950	response to stress	10/4986	29/18698	0.224562	0.802006	0.693792	10
molecular_function	GO:0004364	glutathione transferase activity	19/4986	60/18698	0.229203	0.810988	0.701563	19
cellular_component	GO:0046658	anchored component of plasma membrane	12/4986	36/18698	0.232459	0.810988	0.701563	12
biological_process	GO:0000226	microtubule cytoskeleton organization	6/4986	16/18698	0.235924	0.810988	0.701563	6
molecular_function	GO:0008236	serine-type peptidase activity	6/4986	16/18698	0.235924	0.810988	0.701563	6
molecular_function	GO:0008422	beta-glucosidase activity	6/4986	16/18698	0.235924	0.810988	0.701563	6
biological_process	GO:0009416	response to light stimulus	6/4986	16/18698	0.235924	0.810988	0.701563	6
biological_process	GO:0006457	protein folding	26/4986	85/18698	0.240018	0.815932	0.70584	26
molecular_function	GO:0009055	electron transfer activity	22/4986	71/18698	0.241681	0.815932	0.70584	22
cellular_component	GO:0043231	intracellular membrane-bounded organelle	35/4986	117/18698	0.241813	0.815932	0.70584	35
biological_process	GO:0006098	pentose-phosphate shunt	5/4986	13/18698	0.249665	0.817355	0.707071	5
biological_process	GO:0006821	chloride transport	5/4986	13/18698	0.249665	0.817355	0.707071	5
biological_process	GO:0009555	pollen development	5/4986	13/18698	0.249665	0.817355	0.707071	5
cellular_component	GO:0009706	chloroplast inner membrane	5/4986	13/18698	0.249665	0.817355	0.707071	5
biological_process	GO:0045087	innate immune response	5/4986	13/18698	0.249665	0.817355	0.707071	5
biological_process	GO:0009651	response to salt stress	8/4986	23/18698	0.252842	0.81802	0.707646	8
biological_process	GO:0019252	starch biosynthetic process	8/4986	23/18698	0.252842	0.81802	0.707646	8
molecular_function	GO:0003676	nucleic acid binding	85/4986	299/18698	0.26284	0.82102	0.710241	85
cellular_component	GO:0005680	anaphase-promoting complex	4/4986	10/18698	0.264219	0.82102	0.710241	4
biological_process	GO:0006614	SRP-dependent cotranslational protein targeting to membrane	4/4986	10/18698	0.264219	0.82102	0.710241	4
biological_process	GO:0007030	Golgi organization	4/4986	10/18698	0.264219	0.82102	0.710241	4
molecular_function	GO:0008083	growth factor activity	4/4986	10/18698	0.264219	0.82102	0.710241	4
biological_process	GO:0071577	zinc ion transmembrane transport	4/4986	10/18698	0.264219	0.82102	0.710241	4
biological_process	GO:0071586	CAAX-box protein processing	4/4986	10/18698	0.264219	0.82102	0.710241	4
biological_process	GO:0006606	protein import into nucleus	7/4986	20/18698	0.269283	0.827405	0.715765	7
molecular_function	GO:0042803	protein homodimerization activity	7/4986	20/18698	0.269283	0.827405	0.715765	7
molecular_function	GO:0071949	FAD binding	19/4986	62/18698	0.280757	0.857868	0.742118	19
molecular_function	GO:0035673	oligopeptide transmembrane transporter activity	6/4986	17/18698	0.287744	0.87436	0.756384	6
biological_process	GO:0030244	cellulose biosynthetic process	10/4986	31/18698	0.300033	0.903491	0.781584	10
molecular_function	GO:0047834	D-threo-aldose 1-dehydrogenase activity	12/4986	38/18698	0.300616	0.903491	0.781584	12
cellular_component	GO:0005783	endoplasmic reticulum	31/4986	106/18698	0.306894	0.908275	0.785723	31
molecular_function	GO:0004197	cysteine-type endopeptidase activity	5/4986	14/18698	0.308814	0.908275	0.785723	5
molecular_function	GO:0004630	phospholipase D activity	5/4986	14/18698	0.308814	0.908275	0.785723	5
molecular_function	GO:0070290	N-acylphosphatidylethanolamine-specific phospholipase D activity	5/4986	14/18698	0.308814	0.908275	0.785723	5
molecular_function	GO:0004185	serine-type carboxypeptidase activity	17/4986	56/18698	0.311378	0.910946	0.788033	17
biological_process	GO:0006955	immune response	7/4986	21/18698	0.317648	0.924371	0.799648	7
molecular_function	GO:0030145	manganese ion binding	21/4986	71/18698	0.330654	0.940473	0.813576	21
molecular_function	GO:0015293	symporter activity	14/4986	46/18698	0.33258	0.940473	0.813576	14
biological_process	GO:0006189	'de novo' IMP biosynthetic process	4/4986	11/18698	0.33344	0.940473	0.813576	4
biological_process	GO:0009086	methionine biosynthetic process	4/4986	11/18698	0.33344	0.940473	0.813576	4
molecular_function	GO:0046961	proton-transporting ATPase activity, rotational mechanism	4/4986	11/18698	0.33344	0.940473	0.813576	4
biological_process	GO:0055072	iron ion homeostasis	4/4986	11/18698	0.33344	0.940473	0.813576	4
biological_process	GO:0006730	one-carbon metabolic process	6/4986	18/18698	0.341586	0.945601	0.818013	6
molecular_function	GO:0031267	small GTPase binding	6/4986	18/18698	0.341586	0.945601	0.818013	6
molecular_function	GO:0004568	chitinase activity	8/4986	25/18698	0.342136	0.945601	0.818013	8
biological_process	GO:0006417	regulation of translation	8/4986	25/18698	0.342136	0.945601	0.818013	8
biological_process	GO:0006364	rRNA processing	18/4986	61/18698	0.353088	0.970993	0.839979	18
biological_process	GO:0006869	lipid transport	14/4986	47/18698	0.366196	0.996546	0.862084	14
cellular_component	GO:0030176	integral component of endoplasmic reticulum membrane	5/4986	15/18698	0.369546	0.996546	0.862084	5
molecular_function	GO:0030976	thiamine pyrophosphate binding	5/4986	15/18698	0.369546	0.996546	0.862084	5
biological_process	GO:0042545	cell wall modification	17/4986	58/18698	0.371481	0.996546	0.862084	17
cellular_component	GO:0009536	plastid	12/4986	40/18698	0.373252	0.996546	0.862084	12
biological_process	GO:0009607	response to biotic stimulus	12/4986	40/18698	0.373252	0.996546	0.862084	12
molecular_function	GO:0030599	pectinesterase activity	16/4986	55/18698	0.391109	1	0.865072	16
molecular_function	GO:0045330	aspartyl esterase activity	16/4986	55/18698	0.391109	1	0.865072	16
biological_process	GO:0006260	DNA replication	17/4986	59/18698	0.402214	1	0.865072	17
biological_process	GO:0051085	chaperone cofactor-dependent protein refolding	4/4986	12/18698	0.403244	1	0.865072	4
biological_process	GO:0006511	ubiquitin-dependent protein catabolic process	30/4986	107/18698	0.409793	1	0.865072	30
molecular_function	GO:0003713	transcription coactivator activity	7/4986	23/18698	0.417386	1	0.865072	7
molecular_function	GO:0016829	lyase activity	5/4986	16/18698	0.430283	1	0.865072	5
molecular_function	GO:0048038	quinone binding	5/4986	16/18698	0.430283	1	0.865072	5
cellular_component	GO:0005874	microtubule	27/4986	97/18698	0.435167	1	0.865072	27
molecular_function	GO:0005509	calcium ion binding	61/4986	224/18698	0.449021	1	0.865072	61
biological_process	GO:0006807	nitrogen compound metabolic process	6/4986	20/18698	0.45068	1	0.865072	6
molecular_function	GO:0015078	proton transmembrane transporter activity	6/4986	20/18698	0.45068	1	0.865072	6
biological_process	GO:0035556	intracellular signal transduction	10/4986	35/18698	0.462694	1	0.865072	10
molecular_function	GO:0003746	translation elongation factor activity	7/4986	24/18698	0.467076	1	0.865072	7
biological_process	GO:0006289	nucleotide-excision repair	4/4986	13/18698	0.471502	1	0.865072	4
molecular_function	GO:0045735	nutrient reservoir activity	4/4986	13/18698	0.471502	1	0.865072	4
biological_process	GO:0048856	anatomical structure development	4/4986	13/18698	0.471502	1	0.865072	4
molecular_function	GO:0004222	metalloendopeptidase activity	15/4986	54/18698	0.478097	1	0.865072	15
cellular_component	GO:0016592	mediator complex	8/4986	28/18698	0.480816	1	0.865072	8
biological_process	GO:0009116	nucleoside metabolic process	5/4986	17/18698	0.489674	1	0.865072	5
biological_process	GO:0009691	cytokinin biosynthetic process	5/4986	17/18698	0.489674	1	0.865072	5
biological_process	GO:0015743	malate transport	5/4986	17/18698	0.489674	1	0.865072	5
molecular_function	GO:0004601	peroxidase activity	30/4986	111/18698	0.501879	1	0.865072	30
molecular_function	GO:0042973	glucan endo-1,3-beta-D-glucosidase activity	11/4986	40/18698	0.512507	1	0.865072	11
biological_process	GO:0000278	mitotic cell cycle	3/4986	10/18698	0.523823	1	0.865072	3
biological_process	GO:0006488	dolichol-linked oligosaccharide biosynthetic process	3/4986	10/18698	0.523823	1	0.865072	3
molecular_function	GO:0008374	O-acyltransferase activity	3/4986	10/18698	0.523823	1	0.865072	3
biological_process	GO:0016024	CDP-diacylglycerol biosynthetic process	3/4986	10/18698	0.523823	1	0.865072	3
biological_process	GO:0032436	positive regulation of proteasomal ubiquitin-dependent protein catabolic process	3/4986	10/18698	0.523823	1	0.865072	3
molecular_function	GO:0022857	transmembrane transporter activity	53/4986	199/18698	0.531421	1	0.865072	53
molecular_function	GO:0005247	voltage-gated chloride channel activity	4/4986	14/18698	0.536577	1	0.865072	4
cellular_component	GO:0005669	transcription factor TFIID complex	4/4986	14/18698	0.536577	1	0.865072	4
biological_process	GO:0006338	chromatin remodeling	4/4986	14/18698	0.536577	1	0.865072	4
molecular_function	GO:0008138	protein tyrosine/serine/threonine phosphatase activity	5/4986	18/18698	0.546631	1	0.865072	5
biological_process	GO:0008610	lipid biosynthetic process	5/4986	18/18698	0.546631	1	0.865072	5
cellular_component	GO:0019898	extrinsic component of membrane	5/4986	18/18698	0.546631	1	0.865072	5
biological_process	GO:0051607	defense response to virus	5/4986	18/18698	0.546631	1	0.865072	5
biological_process	GO:0006352	DNA-templated transcription, initiation	6/4986	22/18698	0.555112	1	0.865072	6
biological_process	GO:0016226	iron-sulfur cluster assembly	6/4986	22/18698	0.555112	1	0.865072	6
molecular_function	GO:0008168	methyltransferase activity	32/4986	121/18698	0.556571	1	0.865072	32
cellular_component	GO:0000786	nucleosome	7/4986	26/18698	0.562548	1	0.865072	7
biological_process	GO:0006633	fatty acid biosynthetic process	19/4986	72/18698	0.566089	1	0.865072	19
molecular_function	GO:0008970	phospholipase A1 activity	8/4986	30/18698	0.56923	1	0.865072	8
biological_process	GO:0006367	transcription initiation from RNA polymerase II promoter	3/4986	11/18698	0.595216	1	0.865072	3
biological_process	GO:0006368	transcription elongation from RNA polymerase II promoter	3/4986	11/18698	0.595216	1	0.865072	3
biological_process	GO:0006612	protein targeting to membrane	3/4986	11/18698	0.595216	1	0.865072	3
cellular_component	GO:0009579	thylakoid	3/4986	11/18698	0.595216	1	0.865072	3
molecular_function	GO:0030983	mismatched DNA binding	3/4986	11/18698	0.595216	1	0.865072	3
molecular_function	GO:0031624	ubiquitin conjugating enzyme binding	3/4986	11/18698	0.595216	1	0.865072	3
biological_process	GO:0009073	aromatic amino acid family biosynthetic process	4/4986	15/18698	0.597316	1	0.865072	4
molecular_function	GO:0009982	pseudouridine synthase activity	4/4986	15/18698	0.597316	1	0.865072	4
molecular_function	GO:0017056	structural constituent of nuclear pore	4/4986	15/18698	0.597316	1	0.865072	4
molecular_function	GO:0019888	protein phosphatase regulator activity	4/4986	15/18698	0.597316	1	0.865072	4
molecular_function	GO:0004725	protein tyrosine phosphatase activity	5/4986	19/18698	0.600335	1	0.865072	5
biological_process	GO:0006284	base-excision repair	5/4986	19/18698	0.600335	1	0.865072	5
biological_process	GO:0006914	autophagy	5/4986	19/18698	0.600335	1	0.865072	5
cellular_component	GO:0022627	cytosolic small ribosomal subunit	5/4986	19/18698	0.600335	1	0.865072	5
biological_process	GO:0034220	ion transmembrane transport	5/4986	19/18698	0.600335	1	0.865072	5
molecular_function	GO:0102756	very-long-chain 3-ketoacyl-CoA synthase activity	5/4986	19/18698	0.600335	1	0.865072	5
biological_process	GO:0006281	DNA repair	21/4986	81/18698	0.601955	1	0.865072	21
cellular_component	GO:0005802	trans-Golgi network	6/4986	23/18698	0.603721	1	0.865072	6
biological_process	GO:0008033	tRNA processing	6/4986	23/18698	0.603721	1	0.865072	6
molecular_function	GO:0015267	channel activity	6/4986	23/18698	0.603721	1	0.865072	6
biological_process	GO:0006749	glutathione metabolic process	18/4986	70/18698	0.61651	1	0.865072	18
biological_process	GO:0006888	endoplasmic reticulum to Golgi vesicle-mediated transport	10/4986	39/18698	0.617811	1	0.865072	10
molecular_function	GO:0046982	protein heterodimerization activity	15/4986	59/18698	0.634175	1	0.865072	15
molecular_function	GO:0016779	nucleotidyltransferase activity	6/4986	24/18698	0.64927	1	0.865072	6
molecular_function	GO:0097573	glutathione oxidoreductase activity	7/4986	28/18698	0.649388	1	0.865072	7
biological_process	GO:0048364	root development	5/4986	20/18698	0.65022	1	0.865072	5
molecular_function	GO:0140359	ABC-type transporter activity	29/4986	114/18698	0.651509	1	0.865072	29
biological_process	GO:0006265	DNA topological change	3/4986	12/18698	0.659207	1	0.865072	3
biological_process	GO:0009414	response to water deprivation	3/4986	12/18698	0.659207	1	0.865072	3
cellular_component	GO:0030173	integral component of Golgi membrane	3/4986	12/18698	0.659207	1	0.865072	3
molecular_function	GO:0046983	protein dimerization activity	76/4986	295/18698	0.659684	1	0.865072	76
cellular_component	GO:0005794	Golgi apparatus	36/4986	142/18698	0.669555	1	0.865072	36
cellular_component	GO:0009570	chloroplast stroma	11/4986	45/18698	0.686327	1	0.865072	11
biological_process	GO:0006952	defense response	129/4986	500/18698	0.687694	1	0.865072	129
molecular_function	GO:0003824	catalytic activity	39/4986	155/18698	0.693591	1	0.865072	39
cellular_component	GO:0009522	photosystem I	5/4986	21/18698	0.695947	1	0.865072	5
molecular_function	GO:0004722	protein serine/threonine phosphatase activity	4/4986	17/18698	0.703246	1	0.865072	4
molecular_function	GO:0016758	hexosyltransferase activity	4/4986	17/18698	0.703246	1	0.865072	4
molecular_function	GO:0000287	magnesium ion binding	30/4986	121/18698	0.712046	1	0.865072	30
cellular_component	GO:0000159	protein phosphatase type 2A complex	3/4986	13/18698	0.715518	1	0.865072	3
biological_process	GO:0007264	small GTPase mediated signal transduction	3/4986	13/18698	0.715518	1	0.865072	3
biological_process	GO:0009423	chorismate biosynthetic process	3/4986	13/18698	0.715518	1	0.865072	3
molecular_function	GO:0050661	NADP binding	12/4986	50/18698	0.71555	1	0.865072	12
biological_process	GO:0006096	glycolytic process	8/4986	34/18698	0.721531	1	0.865072	8
molecular_function	GO:0020037	heme binding	113/4986	444/18698	0.737503	1	0.865072	113
biological_process	GO:0055085	transmembrane transport	15/4986	63/18698	0.739881	1	0.865072	15
biological_process	GO:0071555	cell wall organization	21/4986	87/18698	0.740475	1	0.865072	21
molecular_function	GO:0003755	peptidyl-prolyl cis-trans isomerase activity	13/4986	55/18698	0.741309	1	0.865072	13
molecular_function	GO:0003684	damaged DNA binding	4/4986	18/18698	0.747993	1	0.865072	4
biological_process	GO:0006897	endocytosis	4/4986	18/18698	0.747993	1	0.865072	4
cellular_component	GO:0009654	photosystem II oxygen evolving complex	4/4986	18/18698	0.747993	1	0.865072	4
cellular_component	GO:0010008	endosome membrane	4/4986	18/18698	0.747993	1	0.865072	4
biological_process	GO:0030433	ubiquitin-dependent ERAD pathway	4/4986	18/18698	0.747993	1	0.865072	4
molecular_function	GO:0008289	lipid binding	20/4986	84/18698	0.760311	1	0.865072	20
molecular_function	GO:0051539	4 iron, 4 sulfur cluster binding	14/4986	60/18698	0.764162	1	0.865072	14
biological_process	GO:0000463	maturation of LSU-rRNA from tricistronic rRNA transcript (SSU-rRNA, 5.8S rRNA, LSU-rRNA)	3/4986	14/18698	0.764321	1	0.865072	3
molecular_function	GO:0008324	cation transmembrane transporter activity	3/4986	14/18698	0.764321	1	0.865072	3
molecular_function	GO:0008408	3'-5' exonuclease activity	3/4986	14/18698	0.764321	1	0.865072	3
biological_process	GO:0009617	response to bacterium	3/4986	14/18698	0.764321	1	0.865072	3
molecular_function	GO:0016844	strictosidine synthase activity	3/4986	14/18698	0.764321	1	0.865072	3
molecular_function	GO:0003714	transcription corepressor activity	6/4986	27/18698	0.765247	1	0.865072	6
molecular_function	GO:0016168	chlorophyll binding	5/4986	23/18698	0.774494	1	0.865072	5
molecular_function	GO:0051087	chaperone binding	5/4986	23/18698	0.774494	1	0.865072	5
biological_process	GO:0006486	protein glycosylation	21/4986	89/18698	0.779085	1	0.865072	21
biological_process	GO:0000724	double-strand break repair via homologous recombination	4/4986	19/18698	0.787369	1	0.865072	4
molecular_function	GO:0002161	aminoacyl-tRNA editing activity	2/4986	10/18698	0.79152	1	0.865072	2
molecular_function	GO:0003918	DNA topoisomerase type II (double strand cut, ATP-hydrolyzing) activity	2/4986	10/18698	0.79152	1	0.865072	2
molecular_function	GO:0004518	nuclease activity	2/4986	10/18698	0.79152	1	0.865072	2
biological_process	GO:0006012	galactose metabolic process	2/4986	10/18698	0.79152	1	0.865072	2
biological_process	GO:0006298	mismatch repair	2/4986	10/18698	0.79152	1	0.865072	2
biological_process	GO:0006302	double-strand break repair	2/4986	10/18698	0.79152	1	0.865072	2
biological_process	GO:0006970	response to osmotic stress	2/4986	10/18698	0.79152	1	0.865072	2
molecular_function	GO:0008081	phosphoric diester hydrolase activity	2/4986	10/18698	0.79152	1	0.865072	2
biological_process	GO:0015986	ATP synthesis coupled proton transport	2/4986	10/18698	0.79152	1	0.865072	2
molecular_function	GO:0016413	O-acetyltransferase activity	2/4986	10/18698	0.79152	1	0.865072	2
biological_process	GO:0016554	cytidine to uridine editing	2/4986	10/18698	0.79152	1	0.865072	2
biological_process	GO:0032957	inositol trisphosphate metabolic process	2/4986	10/18698	0.79152	1	0.865072	2
biological_process	GO:0045454	cell redox homeostasis	2/4986	10/18698	0.79152	1	0.865072	2
molecular_function	GO:0047325	inositol tetrakisphosphate 1-kinase activity	2/4986	10/18698	0.79152	1	0.865072	2
molecular_function	GO:0052725	inositol-1,3,4-trisphosphate 6-kinase activity	2/4986	10/18698	0.79152	1	0.865072	2
molecular_function	GO:0052726	inositol-1,3,4-trisphosphate 5-kinase activity	2/4986	10/18698	0.79152	1	0.865072	2
cellular_component	GO:0022625	cytosolic large ribosomal subunit	6/4986	28/18698	0.796845	1	0.865072	6
molecular_function	GO:0005516	calmodulin binding	21/4986	90/18698	0.796863	1	0.865072	21
molecular_function	GO:0004499	N,N-dimethylaniline monooxygenase activity	3/4986	15/18698	0.806072	1	0.865072	3
molecular_function	GO:0052689	carboxylic ester hydrolase activity	3/4986	15/18698	0.806072	1	0.865072	3
molecular_function	GO:0003678	DNA helicase activity	5/4986	24/18698	0.807448	1	0.865072	5
molecular_function	GO:0051536	iron-sulfur cluster binding	5/4986	24/18698	0.807448	1	0.865072	5
cellular_component	GO:0005777	peroxisome	8/4986	37/18698	0.808909	1	0.865072	8
cellular_component	GO:0005789	endoplasmic reticulum membrane	32/4986	135/18698	0.809323	1	0.865072	32
molecular_function	GO:0051287	NAD binding	13/4986	58/18698	0.809748	1	0.865072	13
molecular_function	GO:0004523	RNA-DNA hybrid ribonuclease activity	4/4986	20/18698	0.821656	1	0.865072	4
molecular_function	GO:0003712	transcription coregulator activity	6/4986	29/18698	0.825051	1	0.865072	6
biological_process	GO:0042254	ribosome biogenesis	6/4986	29/18698	0.825051	1	0.865072	6
biological_process	GO:0000160	phosphorelay signal transduction system	9/4986	42/18698	0.82649	1	0.865072	9
biological_process	GO:0000373	Group II intron splicing	2/4986	11/18698	0.835143	1	0.865072	2
cellular_component	GO:0005839	proteasome core complex	2/4986	11/18698	0.835143	1	0.865072	2
molecular_function	GO:0009044	xylan 1,4-beta-xylosidase activity	2/4986	11/18698	0.835143	1	0.865072	2
molecular_function	GO:0015020	glucuronosyltransferase activity	2/4986	11/18698	0.835143	1	0.865072	2
molecular_function	GO:0015035	protein-disulfide reductase activity	2/4986	11/18698	0.835143	1	0.865072	2
biological_process	GO:0045493	xylan catabolic process	2/4986	11/18698	0.835143	1	0.865072	2
molecular_function	GO:0061608	nuclear import signal receptor activity	2/4986	11/18698	0.835143	1	0.865072	2
biological_process	GO:0007017	microtubule-based process	5/4986	25/18698	0.836445	1	0.865072	5
molecular_function	GO:0004857	enzyme inhibitor activity	11/4986	51/18698	0.837098	1	0.865072	11
cellular_component	GO:0019005	SCF ubiquitin ligase complex	3/4986	16/18698	0.841397	1	0.865072	3
cellular_component	GO:0031011	Ino80 complex	3/4986	16/18698	0.841397	1	0.865072	3
molecular_function	GO:0003779	actin binding	9/4986	43/18698	0.847677	1	0.865072	9
biological_process	GO:0000272	polysaccharide catabolic process	4/4986	21/18698	0.851235	1	0.865072	4
cellular_component	GO:0005643	nuclear pore	4/4986	21/18698	0.851235	1	0.865072	4
molecular_function	GO:0008233	peptidase activity	4/4986	21/18698	0.851235	1	0.865072	4
cellular_component	GO:0070469	respirasome	4/4986	21/18698	0.851235	1	0.865072	4
cellular_component	GO:0009535	chloroplast thylakoid membrane	14/4986	65/18698	0.860275	1	0.865072	14
molecular_function	GO:0005096	GTPase activator activity	5/4986	26/18698	0.861756	1	0.865072	5
biological_process	GO:0006506	GPI anchor biosynthetic process	5/4986	26/18698	0.861756	1	0.865072	5
biological_process	GO:0000398	mRNA splicing, via spliceosome	12/4986	57/18698	0.867959	1	0.865072	12
cellular_component	GO:0000785	chromatin	2/4986	12/18698	0.87033	1	0.865072	2
molecular_function	GO:0004521	endoribonuclease activity	2/4986	12/18698	0.87033	1	0.865072	2
molecular_function	GO:0004525	ribonuclease III activity	2/4986	12/18698	0.87033	1	0.865072	2
biological_process	GO:0006270	DNA replication initiation	2/4986	12/18698	0.87033	1	0.865072	2
molecular_function	GO:0008137	NADH dehydrogenase (ubiquinone) activity	2/4986	12/18698	0.87033	1	0.865072	2
biological_process	GO:0009740	gibberellic acid mediated signaling pathway	2/4986	12/18698	0.87033	1	0.865072	2
biological_process	GO:0060255	regulation of macromolecule metabolic process	2/4986	12/18698	0.87033	1	0.865072	2
molecular_function	GO:0070403	NAD+ binding	2/4986	12/18698	0.87033	1	0.865072	2
biological_process	GO:0006006	glucose metabolic process	3/4986	17/18698	0.871001	1	0.865072	3
biological_process	GO:0006508	proteolysis	3/4986	17/18698	0.871001	1	0.865072	3
molecular_function	GO:0051537	2 iron, 2 sulfur cluster binding	6/4986	31/18698	0.872032	1	0.865072	6
cellular_component	GO:0031969	chloroplast membrane	4/4986	22/18698	0.876538	1	0.865072	4
molecular_function	GO:0004497	monooxygenase activity	81/4986	337/18698	0.878541	1	0.865072	81
cellular_component	GO:0005654	nucleoplasm	5/4986	27/18698	0.88369	1	0.865072	5
cellular_component	GO:0009523	photosystem II	5/4986	27/18698	0.88369	1	0.865072	5
cellular_component	GO:0005739	mitochondrion	36/4986	159/18698	0.894549	1	0.865072	36
biological_process	GO:0000209	protein polyubiquitination	3/4986	18/18698	0.895602	1	0.865072	3
molecular_function	GO:0004519	endonuclease activity	4/4986	23/18698	0.898021	1	0.865072	4
biological_process	GO:0009737	response to abscisic acid	4/4986	23/18698	0.898021	1	0.865072	4
molecular_function	GO:0018024	histone-lysine N-methyltransferase activity	4/4986	23/18698	0.898021	1	0.865072	4
biological_process	GO:0006635	fatty acid beta-oxidation	2/4986	13/18698	0.898477	1	0.865072	2
biological_process	GO:0006995	cellular response to nitrogen starvation	2/4986	13/18698	0.898477	1	0.865072	2
biological_process	GO:0051171	regulation of nitrogen compound metabolic process	2/4986	13/18698	0.898477	1	0.865072	2
biological_process	GO:0051321	meiotic cell cycle	2/4986	13/18698	0.898477	1	0.865072	2
biological_process	GO:0080090	regulation of primary metabolic process	2/4986	13/18698	0.898477	1	0.865072	2
molecular_function	GO:0004864	protein phosphatase inhibitor activity	5/4986	28/18698	0.90257	1	0.865072	5
molecular_function	GO:0016757	glycosyltransferase activity	22/4986	103/18698	0.911291	1	0.865072	22
molecular_function	GO:0016702	oxidoreductase activity, acting on single donors with incorporation of molecular oxygen, incorporation of two atoms of oxygen	3/4986	19/18698	0.915896	1	0.865072	3
biological_process	GO:0099402	plant organ development	3/4986	19/18698	0.915896	1	0.865072	3
cellular_component	GO:0005773	vacuole	4/4986	24/18698	0.916136	1	0.865072	4
molecular_function	GO:0038023	signaling receptor activity	4/4986	24/18698	0.916136	1	0.865072	4
cellular_component	GO:0043229	intracellular organelle	4/4986	24/18698	0.916136	1	0.865072	4
cellular_component	GO:0005829	cytosol	55/4986	240/18698	0.920315	1	0.865072	55
cellular_component	GO:0000151	ubiquitin ligase complex	2/4986	14/18698	0.920837	1	0.865072	2
cellular_component	GO:0005905	clathrin-coated pit	2/4986	14/18698	0.920837	1	0.865072	2
molecular_function	GO:0008810	cellulase activity	6/4986	34/18698	0.922395	1	0.865072	6
biological_process	GO:0010468	regulation of gene expression	6/4986	34/18698	0.922395	1	0.865072	6
biological_process	GO:0032259	methylation	37/4986	167/18698	0.923218	1	0.865072	37
cellular_component	GO:0000145	exocyst	4/4986	25/18698	0.931315	1	0.865072	4
molecular_function	GO:0043130	ubiquitin binding	5/4986	30/18698	0.932454	1	0.865072	5
biological_process	GO:0031146	SCF-dependent proteasomal ubiquitin-dependent protein catabolic process	3/4986	20/18698	0.932527	1	0.865072	3
molecular_function	GO:0000166	nucleotide binding	7/4986	40/18698	0.937765	1	0.865072	7
cellular_component	GO:0005819	spindle	2/4986	15/18698	0.938493	1	0.865072	2
biological_process	GO:0006402	mRNA catabolic process	2/4986	15/18698	0.938493	1	0.865072	2
biological_process	GO:0006891	intra-Golgi vesicle-mediated transport	2/4986	15/18698	0.938493	1	0.865072	2
cellular_component	GO:0030014	CCR4-NOT complex	2/4986	15/18698	0.938493	1	0.865072	2
cellular_component	GO:0032040	small-subunit processome	2/4986	15/18698	0.938493	1	0.865072	2
molecular_function	GO:0035091	phosphatidylinositol binding	2/4986	15/18698	0.938493	1	0.865072	2
biological_process	GO:0044238	primary metabolic process	2/4986	15/18698	0.938493	1	0.865072	2
biological_process	GO:0046856	phosphatidylinositol dephosphorylation	2/4986	15/18698	0.938493	1	0.865072	2
molecular_function	GO:0016301	kinase activity	16/4986	81/18698	0.941563	1	0.865072	16
molecular_function	GO:0016705	oxidoreductase activity, acting on paired donors, with incorporation or reduction of molecular oxygen	83/4986	358/18698	0.942808	1	0.865072	83
cellular_component	GO:0005615	extracellular space	4/4986	26/18698	0.943962	1	0.865072	4
cellular_component	GO:0005774	vacuolar membrane	4/4986	26/18698	0.943962	1	0.865072	4
biological_process	GO:0006325	chromatin organization	13/4986	69/18698	0.950611	1	0.865072	13
molecular_function	GO:0003951	NAD+ kinase activity	1/4986	10/18698	0.955056	1	0.865072	1
cellular_component	GO:0005694	chromosome	1/4986	10/18698	0.955056	1	0.865072	1
biological_process	GO:0006470	protein dephosphorylation	1/4986	10/18698	0.955056	1	0.865072	1
biological_process	GO:0006782	protoporphyrinogen IX biosynthetic process	1/4986	10/18698	0.955056	1	0.865072	1
molecular_function	GO:0030276	clathrin binding	1/4986	10/18698	0.955056	1	0.865072	1
biological_process	GO:0051603	proteolysis involved in cellular protein catabolic process	1/4986	10/18698	0.955056	1	0.865072	1
molecular_function	GO:0070006	metalloaminopeptidase activity	1/4986	10/18698	0.955056	1	0.865072	1
molecular_function	GO:0005506	iron ion binding	88/4986	382/18698	0.955111	1	0.865072	88
molecular_function	GO:0016791	phosphatase activity	8/4986	47/18698	0.957457	1	0.865072	8
biological_process	GO:0030154	cell differentiation	6/4986	38/18698	0.962112	1	0.865072	6
biological_process	GO:0009736	cytokinin-activated signaling pathway	4/4986	28/18698	0.96309	1	0.865072	4
molecular_function	GO:0005198	structural molecule activity	2/4986	17/18698	0.963212	1	0.865072	2
cellular_component	GO:0015934	large ribosomal subunit	2/4986	17/18698	0.963212	1	0.865072	2
molecular_function	GO:0003724	RNA helicase activity	14/4986	76/18698	0.964952	1	0.865072	14
cellular_component	GO:0005666	RNA polymerase III complex	1/4986	11/18698	0.967047	1	0.865072	1
biological_process	GO:0006487	protein N-linked glycosylation	1/4986	11/18698	0.967047	1	0.865072	1
molecular_function	GO:0008308	voltage-gated anion channel activity	1/4986	11/18698	0.967047	1	0.865072	1
molecular_function	GO:0042802	identical protein binding	1/4986	11/18698	0.967047	1	0.865072	1
biological_process	GO:0048268	clathrin coat assembly	1/4986	11/18698	0.967047	1	0.865072	1
molecular_function	GO:0102682	N6-(Delta2-isopentenyl)-adenosine 5'-monophosphate phosphoribohydrolase activity	1/4986	11/18698	0.967047	1	0.865072	1
molecular_function	GO:0106307	protein serine/threonine phosphatase activity	15/4986	81/18698	0.967181	1	0.865072	15
molecular_function	GO:0004252	serine-type endopeptidase activity	26/4986	130/18698	0.969016	1	0.865072	26
molecular_function	GO:0003899	DNA-directed 5'-3' RNA polymerase activity	8/4986	49/18698	0.969665	1	0.865072	8
biological_process	GO:0006334	nucleosome assembly	2/4986	18/18698	0.971663	1	0.865072	2
molecular_function	GO:0051213	dioxygenase activity	3/4986	24/18698	0.973021	1	0.865072	3
cellular_component	GO:0005681	spliceosomal complex	6/4986	40/18698	0.974016	1	0.865072	6
biological_process	GO:0015031	protein transport	33/4986	162/18698	0.974501	1	0.865072	33
biological_process	GO:0000387	spliceosomal snRNP assembly	1/4986	12/18698	0.975839	1	0.865072	1
molecular_function	GO:0003725	double-stranded RNA binding	1/4986	12/18698	0.975839	1	0.865072	1
molecular_function	GO:0005545	1-phosphatidylinositol binding	1/4986	12/18698	0.975839	1	0.865072	1
cellular_component	GO:0005769	early endosome	1/4986	12/18698	0.975839	1	0.865072	1
cellular_component	GO:0005788	endoplasmic reticulum lumen	1/4986	12/18698	0.975839	1	0.865072	1
biological_process	GO:0009765	photosynthesis, light harvesting	1/4986	12/18698	0.975839	1	0.865072	1
molecular_function	GO:0031593	polyubiquitin modification-dependent protein binding	1/4986	12/18698	0.975839	1	0.865072	1
biological_process	GO:0034599	cellular response to oxidative stress	1/4986	12/18698	0.975839	1	0.865072	1
biological_process	GO:0045489	pectin biosynthetic process	1/4986	12/18698	0.975839	1	0.865072	1
cellular_component	GO:0046540	U4/U6 x U5 tri-snRNP complex	1/4986	12/18698	0.975839	1	0.865072	1
molecular_function	GO:0047262	polygalacturonate 4-alpha-galacturonosyltransferase activity	1/4986	12/18698	0.975839	1	0.865072	1
biological_process	GO:0048511	rhythmic process	1/4986	12/18698	0.975839	1	0.865072	1
molecular_function	GO:0070122	isopeptidase activity	1/4986	12/18698	0.975839	1	0.865072	1
molecular_function	GO:0061630	ubiquitin protein ligase activity	10/4986	60/18698	0.976054	1	0.865072	10
biological_process	GO:0016192	vesicle-mediated transport	16/4986	88/18698	0.976591	1	0.865072	16
molecular_function	GO:0106306	protein serine/threonine phosphatase activity	14/4986	79/18698	0.977092	1	0.865072	14
cellular_component	GO:0030136	clathrin-coated vesicle	2/4986	19/18698	0.978224	1	0.865072	2
biological_process	GO:0009793	embryo development ending in seed dormancy	3/4986	25/18698	0.978708	1	0.865072	3
molecular_function	GO:0016628	oxidoreductase activity, acting on the CH-CH group of donors, NAD or NADP as acceptor	3/4986	25/18698	0.978708	1	0.865072	3
biological_process	GO:0030245	cellulose catabolic process	5/4986	36/18698	0.979271	1	0.865072	5
cellular_component	GO:0005730	nucleolus	22/4986	116/18698	0.979564	1	0.865072	22
biological_process	GO:0006541	glutamine metabolic process	1/4986	13/18698	0.982286	1	0.865072	1
biological_process	GO:0009908	flower development	1/4986	13/18698	0.982286	1	0.865072	1
biological_process	GO:0016125	sterol metabolic process	1/4986	13/18698	0.982286	1	0.865072	1
biological_process	GO:0019432	triglyceride biosynthetic process	1/4986	13/18698	0.982286	1	0.865072	1
biological_process	GO:0042147	retrograde transport, endosome to Golgi	1/4986	13/18698	0.982286	1	0.865072	1
molecular_function	GO:0046873	metal ion transmembrane transporter activity	1/4986	13/18698	0.982286	1	0.865072	1
cellular_component	GO:0005759	mitochondrial matrix	3/4986	26/18698	0.98324	1	0.865072	3
biological_process	GO:0046777	protein autophosphorylation	2/4986	20/18698	0.983302	1	0.865072	2
biological_process	GO:0098542	defense response to other organism	2/4986	20/18698	0.983302	1	0.865072	2
cellular_component	GO:0005768	endosome	4/4986	32/18698	0.984562	1	0.865072	4
molecular_function	GO:0004842	ubiquitin-protein transferase activity	21/4986	114/18698	0.985075	1	0.865072	21
biological_process	GO:0006887	exocytosis	3/4986	27/18698	0.986839	1	0.865072	3
biological_process	GO:0006890	retrograde vesicle-mediated transport, Golgi to endoplasmic reticulum	3/4986	27/18698	0.986839	1	0.865072	3
biological_process	GO:0008380	RNA splicing	3/4986	27/18698	0.986839	1	0.865072	3
molecular_function	GO:0003887	DNA-directed DNA polymerase activity	1/4986	14/18698	0.987013	1	0.865072	1
biological_process	GO:0006108	malate metabolic process	1/4986	14/18698	0.987013	1	0.865072	1
biological_process	GO:0006811	ion transport	1/4986	14/18698	0.987013	1	0.865072	1
molecular_function	GO:0008173	RNA methyltransferase activity	1/4986	14/18698	0.987013	1	0.865072	1
molecular_function	GO:0051015	actin filament binding	1/4986	14/18698	0.987013	1	0.865072	1
molecular_function	GO:0010427	abscisic acid binding	2/4986	21/18698	0.98722	1	0.865072	2
molecular_function	GO:0019706	protein-cysteine S-palmitoyltransferase activity	2/4986	22/18698	0.990237	1	0.865072	2
biological_process	GO:0001732	formation of cytoplasmic translation initiation complex	1/4986	15/18698	0.990479	1	0.865072	1
biological_process	GO:0006465	signal peptide processing	1/4986	15/18698	0.990479	1	0.865072	1
biological_process	GO:0008360	regulation of cell shape	1/4986	15/18698	0.990479	1	0.865072	1
molecular_function	GO:0016985	mannan endo-1,4-beta-mannosidase activity	1/4986	15/18698	0.990479	1	0.865072	1
cellular_component	GO:0000139	Golgi membrane	29/4986	154/18698	0.991159	1	0.865072	29
biological_process	GO:0006396	RNA processing	6/4986	46/18698	0.992128	1	0.865072	6
biological_process	GO:0009738	abscisic acid-activated signaling pathway	4/4986	35/18698	0.992184	1	0.865072	4
biological_process	GO:0007015	actin filament organization	1/4986	16/18698	0.99302	1	0.865072	1
biological_process	GO:0006412	translation	49/4986	244/18698	0.993363	1	0.865072	49
cellular_component	GO:0012505	endomembrane system	3/4986	30/18698	0.993711	1	0.865072	3
molecular_function	GO:0004386	helicase activity	4/4986	36/18698	0.993798	1	0.865072	4
molecular_function	GO:0008171	O-methyltransferase activity	4/4986	36/18698	0.993798	1	0.865072	4
molecular_function	GO:0004144	diacylglycerol O-acyltransferase activity	1/4986	17/18698	0.994883	1	0.865072	1
cellular_component	GO:0009506	plasmodesma	1/4986	17/18698	0.994883	1	0.865072	1
molecular_function	GO:0019843	rRNA binding	4/4986	37/18698	0.995089	1	0.865072	4
molecular_function	GO:0003682	chromatin binding	5/4986	43/18698	0.995374	1	0.865072	5
molecular_function	GO:0003777	microtubule motor activity	6/4986	49/18698	0.995797	1	0.865072	6
molecular_function	GO:0008017	microtubule binding	16/4986	100/18698	0.996047	1	0.865072	16
biological_process	GO:0006004	fucose metabolic process	3/4986	32/18698	0.996193	1	0.865072	3
biological_process	GO:0050832	defense response to fungus	3/4986	32/18698	0.996193	1	0.865072	3
biological_process	GO:0015995	chlorophyll biosynthetic process	1/4986	18/18698	0.996248	1	0.865072	1
molecular_function	GO:0016620	oxidoreductase activity, acting on the aldehyde or oxo group of donors, NAD or NADP as acceptor	1/4986	18/18698	0.996248	1	0.865072	1
cellular_component	GO:0030126	COPI vesicle coat	1/4986	18/18698	0.996248	1	0.865072	1
molecular_function	GO:0043531	ADP binding	94/4986	442/18698	0.996609	1	0.865072	94
biological_process	GO:0016567	protein ubiquitination	25/4986	144/18698	0.996904	1	0.865072	25
biological_process	GO:0015979	photosynthesis	7/4986	56/18698	0.996959	1	0.865072	7
biological_process	GO:0006397	mRNA processing	9/4986	68/18698	0.99767	1	0.865072	9
molecular_function	GO:0000977	RNA polymerase II transcription regulatory region sequence-specific DNA binding	3/4986	34/18698	0.997711	1	0.865072	3
cellular_component	GO:0005743	mitochondrial inner membrane	11/4986	79/18698	0.997925	1	0.865072	11
molecular_function	GO:0003774	cytoskeletal motor activity	1/4986	20/18698	0.997984	1	0.865072	1
biological_process	GO:0018105	peptidyl-serine phosphorylation	1/4986	20/18698	0.997984	1	0.865072	1
cellular_component	GO:0031201	SNARE complex	1/4986	20/18698	0.997984	1	0.865072	1
molecular_function	GO:0003735	structural constituent of ribosome	48/4986	251/18698	0.998018	1	0.865072	48
biological_process	GO:0045892	negative regulation of transcription, DNA-templated	3/4986	35/18698	0.998229	1	0.865072	3
biological_process	GO:0007018	microtubule-based movement	7/4986	59/18698	0.998375	1	0.865072	7
molecular_function	GO:0005085	guanyl-nucleotide exchange factor activity	1/4986	21/18698	0.998522	1	0.865072	1
cellular_component	GO:0005840	ribosome	32/4986	182/18698	0.998582	1	0.865072	32
biological_process	GO:0043161	proteasome-mediated ubiquitin-dependent protein catabolic process	1/4986	22/18698	0.998917	1	0.865072	1
molecular_function	GO:0003729	mRNA binding	15/4986	103/18698	0.998933	1	0.865072	15
cellular_component	GO:0110165	cellular anatomical entity	8/4986	67/18698	0.999034	1	0.865072	8
biological_process	GO:0009873	ethylene-activated signaling pathway	1/4986	23/18698	0.999206	1	0.865072	1
molecular_function	GO:0016787	hydrolase activity	49/4986	264/18698	0.999258	1	0.865072	49
molecular_function	GO:0000049	tRNA binding	2/4986	32/18698	0.999386	1	0.865072	2
biological_process	GO:0006099	tricarboxylic acid cycle	2/4986	33/18698	0.999537	1	0.865072	2
molecular_function	GO:0003743	translation initiation factor activity	6/4986	59/18698	0.999537	1	0.865072	6
molecular_function	GO:0000976	transcription cis-regulatory region binding	5/4986	53/18698	0.999538	1	0.865072	5
biological_process	GO:0006886	intracellular protein transport	17/4986	118/18698	0.999547	1	0.865072	17
molecular_function	GO:0008237	metallopeptidase activity	1/4986	27/18698	0.999771	1	0.865072	1
biological_process	GO:0006357	regulation of transcription by RNA polymerase II	11/4986	91/18698	0.999795	1	0.865072	11
biological_process	GO:0007049	cell cycle	7/4986	69/18698	0.999818	1	0.865072	7
biological_process	GO:0051301	cell division	8/4986	76/18698	0.999859	1	0.865072	8
molecular_function	GO:0016740	transferase activity	16/4986	120/18698	0.999872	1	0.865072	16
biological_process	GO:0071704	organic substance metabolic process	1/4986	29/18698	0.999877	1	0.865072	1
molecular_function	GO:0005484	SNAP receptor activity	1/4986	30/18698	0.99991	1	0.865072	1
biological_process	GO:0045944	positive regulation of transcription by RNA polymerase II	4/4986	54/18698	0.999927	1	0.865072	4
biological_process	GO:0006351	transcription, DNA-templated	9/4986	90/18698	0.999977	1	0.865072	9
molecular_function	GO:0008061	chitin binding	5/4986	66/18698	0.999981	1	0.865072	5
molecular_function	GO:0008757	S-adenosylmethionine-dependent methyltransferase activity	1/4986	37/18698	0.99999	1	0.865072	1
molecular_function	GO:0000978	RNA polymerase II cis-regulatory region sequence-specific DNA binding	1/4986	38/18698	0.999992	1	0.865072	1
biological_process	GO:0009734	auxin-activated signaling pathway	10/4986	104/18698	0.999996	1	0.865072	10
molecular_function	GO:0000981	DNA-binding transcription factor activity, RNA polymerase II-specific	4/4986	72/18698	0.999999	1	0.865072	4
molecular_function	GO:0043565	sequence-specific DNA binding	13/4986	167/18698	1	1	0.865072	13
molecular_function	GO:0003700	DNA-binding transcription factor activity	37/4986	491/18698	1	1	0.865072	37

## Sheet: Table S4
Kyoto Encyclopedia of Genes and Genomes (KEGG) enrichment for genes that have undergone expansion in P. vera genomes
ID	Description	GeneRatio	BgRatio	pvalue	p.adjust	qvalue	Count
ko00902	Monoterpenoid biosynthesis	34/1350	42/5172	1.28985e-13	1.56071e-11	1.33058e-11	34
ko00999	Biosynthesis of various plant secondary metabolites	40/1350	57/5172	3.23841e-12	1.95924e-10	1.67034e-10	40
ko00909	Sesquiterpenoid and triterpenoid biosynthesis	36/1350	62/5172	8.76438e-08	3.53497e-06	3.01372e-06	36
ko00960	Tropane, piperidine and pyridine alkaloid biosynthesis	43/1350	83/5172	4.26688e-07	1.29073e-05	1.1004e-05	43
ko00360	Phenylalanine metabolism	31/1350	57/5172	4.73216e-06	0.000114518	9.7632e-05	31
ko00130	Ubiquinone and other terpenoid-quinone biosynthesis	29/1350	53/5172	8.18144e-06	0.000164992	0.000140663	29
ko00460	Cyanoamino acid metabolism	28/1350	56/5172	0.000101802	0.00175973	0.00150024	28
ko00350	Tyrosine metabolism	28/1350	59/5172	0.000316215	0.00467145	0.00398262	28
ko00950	Isoquinoline alkaloid biosynthesis	19/1350	35/5172	0.000347463	0.00467145	0.00398262	19
ko00270	Cysteine and methionine metabolism	47/1350	120/5172	0.0010443	0.012636	0.0107727	47
ko00073	Cutin, suberine and wax biosynthesis	19/1350	38/5172	0.00131853	0.0145039	0.0123652	19
ko00400	Phenylalanine, tyrosine and tryptophan biosynthesis	28/1350	64/5172	0.00156999	0.0158307	0.0134964	28
ko04626	Plant-pathogen interaction	103/1350	312/5172	0.00302301	0.0281373	0.0239883	103
ko00940	Phenylpropanoid biosynthesis	63/1350	178/5172	0.00333444	0.0288191	0.0245696	63
ko01040	Biosynthesis of unsaturated fatty acids	14/1350	29/5172	0.0083218	0.0671292	0.0572306	14
ko00100	Steroid biosynthesis	17/1350	40/5172	0.0174046	0.131623	0.112214	17
ko00040	Pentose and glucuronate interconversions	50/1350	147/5172	0.0188587	0.134229	0.114437	50
ko00052	Galactose metabolism	24/1350	64/5172	0.0289486	0.183892	0.156776	24
ko00062	Fatty acid elongation	13/1350	30/5172	0.0300302	0.183892	0.156776	13
ko00966	Glucosinolate biosynthesis	7/1350	13/5172	0.0303953	0.183892	0.156776	7
ko00250	Alanine, aspartate and glutamate metabolism	19/1350	49/5172	0.0346265	0.199515	0.170095	19
ko00280	Valine, leucine and isoleucine degradation	22/1350	59/5172	0.0378821	0.208352	0.177629	22
ko00945	Stilbenoid, diarylheptanoid and gingerol biosynthesis	17/1350	44/5172	0.0457918	0.240905	0.205382	17
ko01240	Biosynthesis of cofactors	71/1350	233/5172	0.0713075	0.349713	0.298146	71
ko02010	ABC transporters	19/1350	53/5172	0.0743483	0.349713	0.298146	19
ko00260	Glycine, serine and threonine metabolism	22/1350	63/5172	0.075145	0.349713	0.298146	22
ko00904	Diterpenoid biosynthesis	12/1350	31/5172	0.0845879	0.379079	0.323182	12
ko00380	Tryptophan metabolism	24/1350	73/5172	0.117797	0.509051	0.433989	24
ko00600	Sphingolipid metabolism	12/1350	33/5172	0.126962	0.518485	0.442032	12
ko00603	Glycosphingolipid biosynthesis - globo and isoglobo series	7/1350	17/5172	0.12855	0.518485	0.442032	7
ko00410	beta-Alanine metabolism	16/1350	47/5172	0.141031	0.550477	0.469306	16
ko00562	Inositol phosphate metabolism	22/1350	68/5172	0.148816	0.557138	0.474985	22
ko04144	Endocytosis	49/1350	164/5172	0.151947	0.557138	0.474985	49
ko01212	Fatty acid metabolism	24/1350	76/5172	0.167124	0.594765	0.507063	24
ko00780	Biotin metabolism	6/1350	15/5172	0.173376	0.599386	0.511004	6
ko00670	One carbon pool by folate	8/1350	22/5172	0.19328	0.649637	0.553844	8
ko00511	Other glycan degradation	7/1350	19/5172	0.205855	0.67116	0.572194	7
ko00908	Zeatin biosynthesis	14/1350	43/5172	0.210777	0.67116	0.572194	14
ko00480	Glutathione metabolism	30/1350	102/5172	0.253153	0.785424	0.669609	30
ko00591	Linoleic acid metabolism	6/1350	17/5172	0.269132	0.814125	0.694078	6
ko00514	Other types of O-glycan biosynthesis	5/1350	14/5172	0.291313	0.859728	0.732957	5
ko00010	Glycolysis / Gluconeogenesis	38/1350	134/5172	0.303662	0.874834	0.745835	38
ko00740	Riboflavin metabolism	6/1350	18/5172	0.321097	0.903552	0.770319	6
ko00770	Pantothenate and CoA biosynthesis	14/1350	47/5172	0.332773	0.915127	0.780186	14
ko00730	Thiamine metabolism	7/1350	22/5172	0.344204	0.925526	0.789052	7
ko00590	Arachidonic acid metabolism	6/1350	19/5172	0.374286	0.947382	0.807685	6
ko00061	Fatty acid biosynthesis	15/1350	52/5172	0.375821	0.947382	0.807685	15
ko00071	Fatty acid degradation	15/1350	52/5172	0.375821	0.947382	0.807685	15
ko00910	Nitrogen metabolism	10/1350	34/5172	0.392178	0.951094	0.81085	10
ko00790	Folate biosynthesis	7/1350	23/5172	0.393014	0.951094	0.81085	7
ko03430	Mismatch repair	11/1350	38/5172	0.403995	0.958497	0.817162	11
ko04146	Peroxisome	22/1350	81/5172	0.455951	0.999987	0.852533	22
ko00565	Ether lipid metabolism	9/1350	32/5172	0.463555	0.999987	0.852533	9
ko00240	Pyrimidine metabolism	16/1350	59/5172	0.478825	0.999987	0.852533	16
ko00220	Arginine biosynthesis	8/1350	29/5172	0.498147	0.999987	0.852533	8
ko03420	Nucleotide excision repair	15/1350	56/5172	0.50467	0.999987	0.852533	15
ko00531	Glycosaminoglycan degradation	3/1350	10/5172	0.507336	0.999987	0.852533	3
ko00053	Ascorbate and aldarate metabolism	18/1350	68/5172	0.518968	0.999987	0.852533	18
ko00630	Glyoxylate and dicarboxylate metabolism	18/1350	68/5172	0.518968	0.999987	0.852533	18
ko00500	Starch and sucrose metabolism	42/1350	161/5172	0.53267	0.999987	0.852533	42
ko03020	RNA polymerase	11/1350	42/5172	0.553905	0.999987	0.852533	11
ko03410	Base excision repair	11/1350	42/5172	0.553905	0.999987	0.852533	11
ko00564	Glycerophospholipid metabolism	25/1350	97/5172	0.568901	0.999987	0.852533	25
ko00561	Glycerolipid metabolism	21/1350	82/5172	0.583198	0.999987	0.852533	21
ko00920	Sulfur metabolism	8/1350	31/5172	0.583467	0.999987	0.852533	8
ko00330	Arginine and proline metabolism	15/1350	59/5172	0.597206	0.999987	0.852533	15
ko00620	Pyruvate metabolism	24/1350	96/5172	0.636605	0.999987	0.852533	24
ko03030	DNA replication	12/1350	49/5172	0.655233	0.999987	0.852533	12
ko00563	Glycosylphosphatidylinositol (GPI)-anchor biosynthesis	7/1350	29/5172	0.664514	0.999987	0.852533	7
ko00290	Valine, leucine and isoleucine biosynthesis	5/1350	21/5172	0.675579	0.999987	0.852533	5
ko01200	Carbon metabolism	60/1350	241/5172	0.69267	0.999987	0.852533	60
ko00640	Propanoate metabolism	8/1350	35/5172	0.729678	0.999987	0.852533	8
ko00196	Photosynthesis - antenna proteins	4/1350	18/5172	0.730907	0.999987	0.852533	4
ko00030	Pentose phosphate pathway	12/1350	52/5172	0.739861	0.999987	0.852533	12
ko04070	Phosphatidylinositol signaling system	12/1350	53/5172	0.764772	0.999987	0.852533	12
ko01230	Biosynthesis of amino acids	52/1350	215/5172	0.766457	0.999987	0.852533	52
ko00230	Purine metabolism	18/1350	79/5172	0.787664	0.999987	0.852533	18
ko00760	Nicotinate and nicotinamide metabolism	5/1350	24/5172	0.790654	0.999987	0.852533	5
ko00900	Terpenoid backbone biosynthesis	12/1350	55/5172	0.809526	0.999987	0.852533	12
ko00941	Flavonoid biosynthesis	21/1350	94/5172	0.830279	0.999987	0.852533	21
ko04075	Plant hormone signal transduction	62/1350	263/5172	0.848732	0.999987	0.852533	62
ko04122	Sulfur relay system	2/1350	12/5172	0.861371	0.999987	0.852533	2
ko03022	Basal transcription factors	8/1350	41/5172	0.87585	0.999987	0.852533	8
ko04136	Autophagy - other	7/1350	37/5172	0.885358	0.999987	0.852533	7
ko00430	Taurine and hypotaurine metabolism	3/1350	18/5172	0.886199	0.999987	0.852533	3
ko00510	N-Glycan biosynthesis	8/1350	43/5172	0.907026	0.999987	0.852533	8
ko03018	RNA degradation	22/1350	105/5172	0.910114	0.999987	0.852533	22
ko01210	2-Oxocarboxylic acid metabolism	10/1350	53/5172	0.917592	0.999987	0.852533	10
ko00592	alpha-Linolenic acid metabolism	11/1350	58/5172	0.922568	0.999987	0.852533	11
ko04141	Protein processing in endoplasmic reticulum	46/1350	208/5172	0.923674	0.999987	0.852533	46
ko01250	Biosynthesis of nucleotide sugars	16/1350	81/5172	0.92845	0.999987	0.852533	16
ko00520	Amino sugar and nucleotide sugar metabolism	36/1350	168/5172	0.934491	0.999987	0.852533	36
ko00906	Carotenoid biosynthesis	5/1350	31/5172	0.936415	0.999987	0.852533	5
ko04145	Phagosome	15/1350	78/5172	0.939967	0.999987	0.852533	15
ko00650	Butanoate metabolism	3/1350	21/5172	0.94003	0.999987	0.852533	3
ko00944	Flavone and flavonol biosynthesis	1/1350	10/5172	0.951584	0.999987	0.852533	1
ko00051	Fructose and mannose metabolism	11/1350	62/5172	0.955739	0.999987	0.852533	11
ko00860	Porphyrin metabolism	8/1350	49/5172	0.963789	0.999987	0.852533	8
ko03440	Homologous recombination	9/1350	54/5172	0.964673	0.999987	0.852533	9
ko04016	MAPK signaling pathway - plant	31/1350	154/5172	0.967355	0.999987	0.852533	31
ko04120	Ubiquitin mediated proteolysis	26/1350	136/5172	0.97885	0.999987	0.852533	26
ko00190	Oxidative phosphorylation	23/1350	124/5172	0.982251	0.999987	0.852533	23
ko00450	Selenocompound metabolism	2/1350	21/5172	0.985471	0.999987	0.852533	2
ko03050	Proteasome	8/1350	55/5172	0.987192	0.999987	0.852533	8
ko03008	Ribosome biogenesis in eukaryotes	12/1350	76/5172	0.989168	0.999987	0.852533	12
ko00750	Vitamin B6 metabolism	1/1350	15/5172	0.989374	0.999987	0.852533	1
ko03015	mRNA surveillance pathway	21/1350	119/5172	0.989544	0.999987	0.852533	21
ko00710	Carbon fixation in photosynthetic organisms	9/1350	62/5172	0.990853	0.999987	0.852533	9
ko03013	Nucleocytoplasmic transport	15/1350	93/5172	0.992538	0.999987	0.852533	15
ko00020	Citrate cycle (TCA cycle)	6/1350	48/5172	0.993578	0.999987	0.852533	6
ko00513	Various types of N-glycan biosynthesis	3/1350	31/5172	0.994186	0.999987	0.852533	3
ko00905	Brassinosteroid biosynthesis	1/1350	17/5172	0.99421	0.999987	0.852533	1
ko00195	Photosynthesis	7/1350	54/5172	0.994255	0.999987	0.852533	7
ko00310	Lysine degradation	5/1350	46/5172	0.997057	0.999987	0.852533	5
ko03010	Ribosome	46/1350	247/5172	0.998168	0.999987	0.852533	46
ko00340	Histidine metabolism	1/1350	21/5172	0.998282	0.999987	0.852533	1
ko03060	Protein export	6/1350	57/5172	0.999051	0.999987	0.852533	6
ko03040	Spliceosome	31/1350	186/5172	0.99932	0.999987	0.852533	31
ko04712	Circadian rhythm - plant	7/1350	68/5172	0.99969	0.999987	0.852533	7
ko00970	Aminoacyl-tRNA biosynthesis	6/1350	65/5172	0.999844	0.999987	0.852533	6
ko04130	SNARE interactions in vesicular transport	1/1350	37/5172	0.999987	0.999987	0.852533	1

## Sheet: Table S5
Gene Ontology (GO) analysis for genes that have undergone expansion in Rhus genomes
ONTOLOGY	ID	Description	GeneRatio	BgRatio	pvalue	p.adjust	qvalue	Count
molecular_function	GO:0008194	UDP-glycosyltransferase activity	83/1531	225/18698	1.03946e-33	1.65275e-31	1.00664e-31	83
molecular_function	GO:0004712	protein serine/threonine/tyrosine kinase activity	68/1531	188/18698	3.14458e-27	2.49994e-25	1.52264e-25	68
molecular_function	GO:0003953	NAD+ nucleosidase activity	62/1531	160/18698	7.52833e-27	3.99001e-25	2.4302e-25	62
molecular_function	GO:0106310	protein serine kinase activity	63/1531	175/18698	3.46183e-25	1.37608e-23	8.38128e-24	63
molecular_function	GO:0030247	polysaccharide binding	43/1531	102/18698	1.02113e-20	3.24719e-19	1.97776e-19	43
biological_process	GO:0007165	signal transduction	64/1531	221/18698	8.43405e-20	2.23502e-18	1.36128e-18	64
biological_process	GO:0006468	protein phosphorylation	32/1531	68/18698	1.69252e-17	3.84444e-16	2.34153e-16	32
molecular_function	GO:0016628	oxidoreductase activity, acting on the CH-CH group of donors, NAD or NADP as acceptor	19/1531	25/18698	2.21559e-16	4.40349e-15	2.68204e-15	19
biological_process	GO:0006952	defense response	96/1531	500/18698	1.80941e-15	3.19663e-14	1.94697e-14	96
biological_process	GO:0009791	post-embryonic development	17/1531	26/18698	4.70236e-13	7.47675e-12	4.55386e-12	17
molecular_function	GO:0015079	potassium ion transmembrane transporter activity	16/1531	23/18698	5.3429e-13	7.72291e-12	4.70379e-12	16
cellular_component	GO:0048046	apoplast	48/1531	190/18698	9.81475e-13	1.30045e-11	7.92068e-12	48
biological_process	GO:0048544	recognition of pollen	28/1531	79/18698	9.06482e-12	1.1087e-10	6.75274e-11	28
biological_process	GO:0010088	phloem development	13/1531	17/18698	1.23414e-11	1.40163e-10	8.53692e-11	13
molecular_function	GO:0043531	ADP binding	78/1531	442/18698	6.63657e-11	7.03476e-10	4.28466e-10	78
molecular_function	GO:0140359	ABC-type transporter activity	33/1531	114/18698	7.0931e-11	7.04877e-10	4.29319e-10	33
molecular_function	GO:0005388	P-type calcium transporter activity	16/1531	34/18698	2.01115e-09	1.88102e-08	1.14567e-08	16
molecular_function	GO:0005216	ion channel activity	17/1531	39/18698	2.7369e-09	2.4176e-08	1.47249e-08	17
biological_process	GO:0016042	lipid catabolic process	24/1531	75/18698	2.97731e-09	2.49154e-08	1.51752e-08	24
molecular_function	GO:0004650	polygalacturonase activity	23/1531	72/18698	6.57731e-09	5.22896e-08	3.1848e-08	23
molecular_function	GO:0010333	terpene synthase activity	17/1531	41/18698	6.94018e-09	5.25471e-08	3.20048e-08	17
molecular_function	GO:0016705	oxidoreductase activity, acting on paired donors, with incorporation or reduction of molecular oxygen	61/1531	358/18698	3.08555e-08	2.23001e-07	1.35823e-07	61
molecular_function	GO:0016491	oxidoreductase activity	70/1531	435/18698	3.31088e-08	2.28882e-07	1.39405e-07	70
molecular_function	GO:0004497	monooxygenase activity	58/1531	337/18698	4.67943e-08	3.10012e-07	1.88819e-07	58
biological_process	GO:0010411	xyloglucan metabolic process	15/1531	36/18698	4.97215e-08	3.16229e-07	1.92605e-07	15
biological_process	GO:0048608	reproductive structure development	8/1531	11/18698	2.61667e-07	1.6002e-06	9.74631e-07	8
biological_process	GO:0042742	defense response to bacterium	16/1531	46/18698	3.51128e-07	2.06775e-06	1.25941e-06	16
molecular_function	GO:0080043	quercetin 3-O-glucosyltransferase activity	9/1531	15/18698	5.13657e-07	2.81626e-06	1.7153e-06	9
molecular_function	GO:0080044	quercetin 7-O-glucosyltransferase activity	9/1531	15/18698	5.13657e-07	2.81626e-06	1.7153e-06	9
biological_process	GO:0016102	diterpenoid biosynthetic process	13/1531	32/18698	5.58369e-07	2.95935e-06	1.80245e-06	13
molecular_function	GO:0030145	manganese ion binding	20/1531	71/18698	6.28862e-07	3.22545e-06	1.96453e-06	20
molecular_function	GO:0020037	heme binding	67/1531	444/18698	7.40733e-07	3.68052e-06	2.24169e-06	67
molecular_function	GO:0005506	iron ion binding	59/1531	382/18698	1.5738e-06	7.58284e-06	4.61848e-06	59
biological_process	GO:0009627	systemic acquired resistance	11/1531	26/18698	2.60487e-06	1.21816e-05	7.41944e-06	11
molecular_function	GO:0003968	RNA-directed 5'-3' RNA polymerase activity	7/1531	11/18698	5.98345e-06	2.7182e-05	1.65557e-05	7
biological_process	GO:1900150	regulation of defense response to fungus	7/1531	12/18698	1.33407e-05	5.82263e-05	3.54639e-05	7
molecular_function	GO:0016762	xyloglucan:xyloglucosyl transferase activity	11/1531	30/18698	1.35495e-05	5.82263e-05	3.54639e-05	11
molecular_function	GO:0004553	hydrolase activity, hydrolyzing O-glycosyl compounds	20/1531	90/18698	3.15694e-05	0.000132093	8.04538e-05	20
biological_process	GO:0048367	shoot system development	8/1531	18/18698	4.11255e-05	0.000167666	0.00010212	8
molecular_function	GO:0008519	ammonium transmembrane transporter activity	6/1531	10/18698	4.69624e-05	0.000186675	0.000113698	6
biological_process	GO:0042546	cell wall biogenesis	11/1531	34/18698	5.22488e-05	0.000202623	0.000123412	11
biological_process	GO:0006353	DNA-templated transcription, termination	15/1531	62/18698	0.00010874	0.00041166	0.00025073	15
biological_process	GO:0009058	biosynthetic process	19/1531	94/18698	0.000189006	0.000698881	0.000425668	19
biological_process	GO:0015074	DNA integration	12/1531	45/18698	0.00019539	0.000706067	0.000430044	12
molecular_function	GO:0016788	hydrolase activity, acting on ester bonds	22/1531	120/18698	0.000270564	0.000947104	0.000576853	22
molecular_function	GO:0003690	double-stranded DNA binding	15/1531	67/18698	0.000274005	0.000947104	0.000576853	15
biological_process	GO:0016126	sterol biosynthetic process	7/1531	19/18698	0.000508239	0.00171936	0.00104721	7
biological_process	GO:0005975	carbohydrate metabolic process	50/1531	379/18698	0.000539498	0.00178709	0.00108846	50
molecular_function	GO:0004364	glutathione transferase activity	13/1531	60/18698	0.000954873	0.00309846	0.00188718	13
molecular_function	GO:0016616	oxidoreductase activity, acting on the CH-OH group of donors, NAD or NADP as acceptor	8/1531	31/18698	0.0028368	0.00902102	0.00549443	8
molecular_function	GO:0047834	D-threo-aldose 1-dehydrogenase activity	9/1531	38/18698	0.00298206	0.00929701	0.00566253	9
biological_process	GO:0009733	response to auxin	14/1531	76/18698	0.00318157	0.00972826	0.00592519	14
biological_process	GO:0006749	glutathione metabolic process	13/1531	70/18698	0.00408765	0.012263	0.00746899	13
biological_process	GO:0006032	chitin catabolic process	7/1531	27/18698	0.00501627	0.0147701	0.00899604	7
biological_process	GO:0032502	developmental process	5/1531	15/18698	0.00546889	0.0158101	0.00962943	5
molecular_function	GO:0008236	serine-type peptidase activity	5/1531	16/18698	0.0074254	0.0210828	0.0128409	5
molecular_function	GO:0016298	lipase activity	8/1531	37/18698	0.00895885	0.0249905	0.0152209	8
molecular_function	GO:0008970	phospholipase A1 activity	7/1531	30/18698	0.00927008	0.0254128	0.0154782	7
biological_process	GO:0009834	plant-type secondary cell wall biogenesis	5/1531	17/18698	0.00982099	0.0264667	0.0161201	5
biological_process	GO:0031047	gene silencing by RNA	8/1531	39/18698	0.0123469	0.0327193	0.0199283	8
molecular_function	GO:0004568	chitinase activity	6/1531	25/18698	0.0136266	0.0355185	0.0216333	6
biological_process	GO:0016998	cell wall macromolecule catabolic process	5/1531	19/18698	0.0160944	0.0412743	0.0251389	5
cellular_component	GO:0005887	integral component of plasma membrane	6/1531	26/18698	0.0165165	0.0416846	0.0253888	6
molecular_function	GO:0003964	RNA-directed DNA polymerase activity	4/1531	13/18698	0.0175615	0.0436293	0.0265733	4
molecular_function	GO:0005516	calmodulin binding	13/1531	90/18698	0.031273	0.0764987	0.046593	13
cellular_component	GO:0009505	plant-type cell wall	4/1531	16/18698	0.0367341	0.087175	0.0530957	4
molecular_function	GO:0016829	lyase activity	4/1531	16/18698	0.0367341	0.087175	0.0530957	4
molecular_function	GO:0044183	protein folding chaperone	3/1531	11/18698	0.0549511	0.128489	0.0782586	3
biological_process	GO:0051085	chaperone cofactor-dependent protein refolding	3/1531	12/18698	0.0689395	0.155399	0.0946486	3
molecular_function	GO:0016887	ATP hydrolysis activity	29/1531	266/18698	0.0693706	0.155399	0.0946486	29
molecular_function	GO:0000287	magnesium ion binding	15/1531	121/18698	0.0693918	0.155399	0.0946486	15
biological_process	GO:0046274	lignin catabolic process	6/1531	39/18698	0.0955377	0.208089	0.126741	6
molecular_function	GO:0052716	hydroquinone:oxygen oxidoreductase activity	6/1531	39/18698	0.0955377	0.208089	0.126741	6
biological_process	GO:0071555	cell wall organization	11/1531	87/18698	0.0977934	0.210058	0.12794	11
molecular_function	GO:0051287	NAD binding	8/1531	58/18698	0.099084	0.210058	0.12794	8
cellular_component	GO:0016020	membrane	38/1531	376/18698	0.103458	0.216445	0.13183	38
molecular_function	GO:0010181	FMN binding	4/1531	24/18698	0.128409	0.265156	0.161499	4
biological_process	GO:0009658	chloroplast organization	5/1531	35/18698	0.154532	0.315008	0.191862	5
biological_process	GO:0042026	protein refolding	3/1531	18/18698	0.178633	0.359527	0.218977	3
biological_process	GO:0032436	positive regulation of proteasomal ubiquitin-dependent protein catabolic process	2/1531	10/18698	0.194829	0.382442	0.232934	2
molecular_function	GO:0042626	ATPase-coupled transmembrane transporter activity	2/1531	10/18698	0.194829	0.382442	0.232934	2
molecular_function	GO:0004190	aspartic-type endopeptidase activity	10/1531	90/18698	0.200405	0.388591	0.236679	10
biological_process	GO:0009755	hormone-mediated signaling pathway	2/1531	11/18698	0.225913	0.424411	0.258496	2
molecular_function	GO:0031624	ubiquitin conjugating enzyme binding	2/1531	11/18698	0.225913	0.424411	0.258496	2
biological_process	GO:0009607	response to biotic stimulus	5/1531	40/18698	0.226886	0.424411	0.258496	5
molecular_function	GO:0050660	flavin adenine dinucleotide binding	7/1531	63/18698	0.255471	0.470252	0.286416	7
molecular_function	GO:0005249	voltage-gated potassium channel activity	2/1531	12/18698	0.257308	0.470252	0.286416	2
molecular_function	GO:0031625	ubiquitin protein ligase binding	3/1531	22/18698	0.267196	0.482774	0.294043	3
biological_process	GO:0042744	hydrogen peroxide catabolic process	8/1531	79/18698	0.318974	0.565392	0.344363	8
cellular_component	GO:0000151	ubiquitin ligase complex	2/1531	14/18698	0.320033	0.565392	0.344363	2
molecular_function	GO:0008422	beta-glucosidase activity	2/1531	16/18698	0.381387	0.661083	0.402646	2
molecular_function	GO:0016760	cellulose synthase (UDP-forming) activity	3/1531	27/18698	0.382514	0.661083	0.402646	3
biological_process	GO:0016579	protein deubiquitination	4/1531	41/18698	0.435609	0.744686	0.453566	4
biological_process	GO:0000209	protein polyubiquitination	2/1531	18/18698	0.440255	0.744686	0.453566	2
molecular_function	GO:0004843	thiol-dependent deubiquitinase	4/1531	42/18698	0.45428	0.760321	0.463089	4
molecular_function	GO:0022857	transmembrane transporter activity	17/1531	199/18698	0.46453	0.769377	0.468604	17
biological_process	GO:0030244	cellulose biosynthetic process	3/1531	31/18698	0.471906	0.773537	0.471138	3
biological_process	GO:0009873	ethylene-activated signaling pathway	2/1531	23/18698	0.572433	0.928744	0.56567	2
molecular_function	GO:0043621	protein self-association	1/1531	11/18698	0.609359	0.978668	0.596077	1
biological_process	GO:0034599	cellular response to oxidative stress	1/1531	12/18698	0.641364	1	0.60907	1
biological_process	GO:0060255	regulation of macromolecule metabolic process	1/1531	12/18698	0.641364	1	0.60907	1
molecular_function	GO:0045735	nutrient reservoir activity	1/1531	13/18698	0.670748	1	0.60907	1
biological_process	GO:0051171	regulation of nitrogen compound metabolic process	1/1531	13/18698	0.670748	1	0.60907	1
biological_process	GO:0080090	regulation of primary metabolic process	1/1531	13/18698	0.670748	1	0.60907	1
molecular_function	GO:0005507	copper ion binding	6/1531	84/18698	0.694616	1	0.60907	6
molecular_function	GO:0004601	peroxidase activity	8/1531	111/18698	0.697383	1	0.60907	8
molecular_function	GO:0051082	unfolded protein binding	4/1531	58/18698	0.709928	1	0.60907	4
biological_process	GO:0006979	response to oxidative stress	7/1531	102/18698	0.739572	1	0.60907	7
molecular_function	GO:0005198	structural molecule activity	1/1531	17/18698	0.766113	1	0.60907	1
cellular_component	GO:0009506	plasmodesma	1/1531	17/18698	0.766113	1	0.60907	1
molecular_function	GO:0008061	chitin binding	4/1531	66/18698	0.799737	1	0.60907	4
biological_process	GO:0098542	defense response to other organism	1/1531	20/18698	0.819036	1	0.60907	1
biological_process	GO:0006955	immune response	1/1531	21/18698	0.83387	1	0.60907	1
molecular_function	GO:0008233	peptidase activity	1/1531	21/18698	0.83387	1	0.60907	1
molecular_function	GO:0009055	electron transfer activity	4/1531	71/18698	0.843461	1	0.60907	4
biological_process	GO:0009408	response to heat	1/1531	22/18698	0.847488	1	0.60907	1
molecular_function	GO:0004519	endonuclease activity	1/1531	23/18698	0.85999	1	0.60907	1
biological_process	GO:0009651	response to salt stress	1/1531	23/18698	0.85999	1	0.60907	1
molecular_function	GO:0016168	chlorophyll binding	1/1531	23/18698	0.85999	1	0.60907	1
molecular_function	GO:0016747	acyltransferase activity, transferring groups other than amino-acyl groups	7/1531	120/18698	0.870146	1	0.60907	7
cellular_component	GO:0005773	vacuole	1/1531	24/18698	0.871468	1	0.60907	1
biological_process	GO:0006511	ubiquitin-dependent protein catabolic process	6/1531	107/18698	0.880349	1	0.60907	6
cellular_component	GO:0005615	extracellular space	1/1531	26/18698	0.89168	1	0.60907	1
biological_process	GO:0055085	transmembrane transport	3/1531	63/18698	0.898517	1	0.60907	3
cellular_component	GO:0009523	photosystem II	1/1531	27/18698	0.900562	1	0.60907	1
cellular_component	GO:0022625	cytosolic large ribosomal subunit	1/1531	28/18698	0.908716	1	0.60907	1
molecular_function	GO:0004252	serine-type endopeptidase activity	7/1531	130/18698	0.915582	1	0.60907	7
cellular_component	GO:0043231	intracellular membrane-bounded organelle	6/1531	117/18698	0.924704	1	0.60907	6
biological_process	GO:0010468	regulation of gene expression	1/1531	34/18698	0.945373	1	0.60907	1
biological_process	GO:0018298	protein-chromophore linkage	1/1531	35/18698	0.949854	1	0.60907	1
molecular_function	GO:0003924	GTPase activity	8/1531	162/18698	0.959949	1	0.60907	8
molecular_function	GO:0061630	ubiquitin protein ligase activity	2/1531	60/18698	0.96247	1	0.60907	2
molecular_function	GO:0016301	kinase activity	3/1531	81/18698	0.966675	1	0.60907	3
cellular_component	GO:0009536	plastid	1/1531	40/18698	0.967315	1	0.60907	1
molecular_function	GO:0046983	protein dimerization activity	15/1531	295/18698	0.98557	1	0.60907	15
molecular_function	GO:0003676	nucleic acid binding	15/1531	299/18698	0.987759	1	0.60907	15
molecular_function	GO:0030246	carbohydrate binding	4/1531	118/18698	0.989461	1	0.60907	4
cellular_component	GO:0005576	extracellular region	15/1531	309/18698	0.991965	1	0.60907	15
cellular_component	GO:0005783	endoplasmic reticulum	3/1531	106/18698	0.993714	1	0.60907	3
molecular_function	GO:0005525	GTP binding	8/1531	203/18698	0.99488	1	0.60907	8
cellular_component	GO:0005789	endoplasmic reticulum membrane	4/1531	135/18698	0.996463	1	0.60907	4
biological_process	GO:0015031	protein transport	5/1531	162/18698	0.997766	1	0.60907	5
biological_process	GO:0006457	protein folding	1/1531	85/18698	0.99931	1	0.60907	1
cellular_component	GO:0005829	cytosol	8/1531	240/18698	0.999359	1	0.60907	8
biological_process	GO:0016192	vesicle-mediated transport	1/1531	88/18698	0.999466	1	0.60907	1
molecular_function	GO:0030170	pyridoxal phosphate binding	1/1531	91/18698	0.999588	1	0.60907	1
molecular_function	GO:0003729	mRNA binding	1/1531	103/18698	0.999853	1	0.60907	1
molecular_function	GO:0016757	glycosyltransferase activity	1/1531	103/18698	0.999853	1	0.60907	1
biological_process	GO:0009734	auxin-activated signaling pathway	1/1531	104/18698	0.999865	1	0.60907	1
biological_process	GO:0016567	protein ubiquitination	2/1531	144/18698	0.99994	1	0.60907	2
molecular_function	GO:0004842	ubiquitin-protein transferase activity	1/1531	114/18698	0.999943	1	0.60907	1
biological_process	GO:0006886	intracellular protein transport	1/1531	118/18698	0.999959	1	0.60907	1
molecular_function	GO:0016740	transferase activity	1/1531	120/18698	0.999966	1	0.60907	1
cellular_component	GO:0009507	chloroplast	5/1531	232/18698	0.999979	1	0.60907	5
cellular_component	GO:0005794	Golgi apparatus	1/1531	142/18698	0.999995	1	0.60907	1
molecular_function	GO:0003824	catalytic activity	1/1531	155/18698	0.999998	1	0.60907	1
molecular_function	GO:0003735	structural constituent of ribosome	3/1531	251/18698	1	1	0.60907	3
molecular_function	GO:0016787	hydrolase activity	2/1531	264/18698	1	1	0.60907	2
molecular_function	GO:0003700	DNA-binding transcription factor activity	2/1531	491/18698	1	1	0.60907	2

## Sheet: Table S6
Kyoto Encyclopedia of Genes and Genomes (KEGG) enrichment for genes that have undergone expansion in Rhus genomes
ID	Description	GeneRatio	BgRatio	pvalue	p.adjust	qvalue	Count
ko00902	Monoterpenoid biosynthesis	34/341	42/5172	1.05075e-33	5.1487e-32	3.42878e-32	34
ko00909	Sesquiterpenoid and triterpenoid biosynthesis	34/341	62/5172	9.3849e-25	2.2993e-23	1.53122e-23	34
ko04626	Plant-pathogen interaction	58/341	312/5172	8.56592e-14	1.3991e-12	9.31731e-13	58
ko04712	Circadian rhythm - plant	19/341	68/5172	3.78435e-08	4.63582e-07	3.08723e-07	19
ko00960	Tropane, piperidine and pyridine alkaloid biosynthesis	19/341	83/5172	1.15285e-06	1.1298e-05	7.52389e-06	19
ko00360	Phenylalanine metabolism	15/341	57/5172	2.4602e-06	2.00916e-05	1.338e-05	15
ko00941	Flavonoid biosynthesis	19/341	94/5172	8.29439e-06	5.80607e-05	3.86656e-05	19
ko00908	Zeatin biosynthesis	12/341	43/5172	1.32334e-05	8.10546e-05	5.39783e-05	12
ko00100	Steroid biosynthesis	11/341	40/5172	3.55115e-05	0.000193341	0.000128755	11
ko00603	Glycosphingolipid biosynthesis - globo and isoglobo series	7/341	17/5172	5.56391e-05	0.000272632	0.000181559	7
ko00592	alpha-Linolenic acid metabolism	13/341	58/5172	7.3962e-05	0.000311582	0.000207498	13
ko00040	Pentose and glucuronate interconversions	23/341	147/5172	7.63059e-05	0.000311582	0.000207498	23
ko00052	Galactose metabolism	13/341	64/5172	0.000214538	0.000808645	0.000538518	13
ko00600	Sphingolipid metabolism	7/341	33/5172	0.00488456	0.017096	0.0113851	7
ko00480	Glutathione metabolism	14/341	102/5172	0.00659479	0.021543	0.0143466	14
ko00330	Arginine and proline metabolism	9/341	59/5172	0.0141755	0.0434125	0.0289106	9
ko00380	Tryptophan metabolism	10/341	73/5172	0.0204569	0.0589639	0.039267	10
ko04144	Endocytosis	17/341	164/5172	0.0409082	0.111361	0.0741611	17
ko02010	ABC transporters	7/341	53/5172	0.057353	0.14791	0.098501	7
ko00460	Cyanoamino acid metabolism	7/341	56/5172	0.0731124	0.179125	0.119289	7
ko00999	Biosynthesis of various plant secondary metabolites	7/341	57/5172	0.078882	0.184058	0.122573	7
ko01040	Biosynthesis of unsaturated fatty acids	4/341	29/5172	0.120253	0.267835	0.178365	4
ko00062	Fatty acid elongation	4/341	30/5172	0.131965	0.281143	0.187227	4
ko04141	Protein processing in endoplasmic reticulum	18/341	208/5172	0.140881	0.287632	0.191549	18
ko00561	Glycerolipid metabolism	8/341	82/5172	0.170838	0.334843	0.222989	8
ko00520	Amino sugar and nucleotide sugar metabolism	14/341	168/5172	0.216413	0.407855	0.271611	14
ko00260	Glycine, serine and threonine metabolism	6/341	63/5172	0.233585	0.423914	0.282306	6
ko00630	Glyoxylate and dicarboxylate metabolism	6/341	68/5172	0.290423	0.50824	0.338462	6
ko00940	Phenylpropanoid biosynthesis	13/341	178/5172	0.39207	0.662463	0.441168	13
ko00071	Fatty acid degradation	4/341	52/5172	0.451427	0.737331	0.491026	4
ko00350	Tyrosine metabolism	4/341	59/5172	0.551832	0.872251	0.580876	4
ko00904	Diterpenoid biosynthesis	2/341	31/5172	0.61597	0.943204	0.628127	2
ko00591	Linoleic acid metabolism	1/341	17/5172	0.68694	0.996815	0.66383	1
ko03040	Spliceosome	11/341	186/5172	0.691668	0.996815	0.66383	11
ko01212	Fatty acid metabolism	4/341	76/5172	0.748102	0.99982	0.66583	4
ko04075	Plant hormone signal transduction	15/341	263/5172	0.760653	0.99982	0.66583	15
ko00450	Selenocompound metabolism	1/341	21/5172	0.761932	0.99982	0.66583	1
ko00920	Sulfur metabolism	1/341	31/5172	0.880059	0.99982	0.66583	1
ko00620	Pyruvate metabolism	4/341	96/5172	0.886541	0.99982	0.66583	4
ko00900	Terpenoid backbone biosynthesis	2/341	55/5172	0.886641	0.99982	0.66583	2
ko00500	Starch and sucrose metabolism	7/341	161/5172	0.915032	0.99982	0.66583	7
ko00195	Photosynthesis	1/341	54/5172	0.975345	0.99982	0.66583	1
ko00010	Glycolysis / Gluconeogenesis	4/341	134/5172	0.98046	0.99982	0.66583	4
ko00053	Ascorbate and aldarate metabolism	1/341	68/5172	0.990622	0.99982	0.66583	1
ko04016	MAPK signaling pathway - plant	4/341	154/5172	0.992931	0.99982	0.66583	4
ko03013	Nucleocytoplasmic transport	1/341	93/5172	0.998342	0.99982	0.66583	1
ko01200	Carbon metabolism	6/341	241/5172	0.999061	0.99982	0.66583	6
ko03015	mRNA surveillance pathway	1/341	119/5172	0.999729	0.99982	0.66583	1
ko03010	Ribosome	5/341	247/5172	0.99982	0.99982	0.66583	5

## Sheet: Table S7
Gene Ontology (GO) analysis for genes that have undergone expansion in M. indica genomes
ONTOLOGY	ID	Description	GeneRatio	BgRatio	pvalue	p.adjust	qvalue	Count
molecular_function	GO:0003953	NAD+ nucleosidase activity	67/3392	160/18698	2.16628e-12	1.15896e-09	1.01245e-09	67
biological_process	GO:0007165	signal transduction	80/3392	221/18698	1.2249e-10	3.27661e-08	2.8624e-08	80
molecular_function	GO:0016628	oxidoreductase activity, acting on the CH-CH group of donors, NAD or NADP as acceptor	19/3392	25/18698	4.51922e-10	8.05927e-08	7.04046e-08	19
biological_process	GO:0016104	triterpenoid biosynthetic process	11/3392	11/18698	6.91029e-09	9.24251e-07	8.07412e-07	11
biological_process	GO:0009791	post-embryonic development	18/3392	26/18698	1.52372e-08	1.63038e-06	1.42428e-06	18
molecular_function	GO:0080019	fatty-acyl-CoA reductase (alcohol-forming) activity	10/3392	10/18698	3.81843e-08	2.91837e-06	2.54945e-06	10
molecular_function	GO:0102965	alcohol-forming fatty acyl-CoA reductase activity	10/3392	10/18698	3.81843e-08	2.91837e-06	2.54945e-06	10
molecular_function	GO:0016620	oxidoreductase activity, acting on the aldehyde or oxo group of donors, NAD or NADP as acceptor	14/3392	18/18698	5.98163e-08	4.00021e-06	3.49453e-06	14
molecular_function	GO:0008194	UDP-glycosyltransferase activity	72/3392	225/18698	3.32392e-07	1.97589e-05	1.72611e-05	72
cellular_component	GO:0005811	lipid droplet	9/3392	10/18698	1.76579e-06	9.44698e-05	8.25275e-05	9
biological_process	GO:0009691	cytokinin biosynthetic process	12/3392	17/18698	3.11083e-06	0.000149096	0.000130248	12
biological_process	GO:0009733	response to auxin	31/3392	76/18698	3.34422e-06	0.000149096	0.000130248	31
molecular_function	GO:0030247	polysaccharide binding	38/3392	102/18698	3.87271e-06	0.000159377	0.00013923	38
molecular_function	GO:0003964	RNA-directed DNA polymerase activity	10/3392	13/18698	6.37488e-06	0.000243612	0.000212816	10
molecular_function	GO:0102682	N6-(Delta2-isopentenyl)-adenosine 5'-monophosphate phosphoribohydrolase activity	9/3392	11/18698	8.13269e-06	0.000289616	0.000253005	9
biological_process	GO:0048544	recognition of pollen	31/3392	79/18698	8.66142e-06	0.000289616	0.000253005	31
molecular_function	GO:0004630	phospholipase D activity	10/3392	14/18698	1.86593e-05	0.000554597	0.000484488	10
molecular_function	GO:0070290	N-acylphosphatidylethanolamine-specific phospholipase D activity	10/3392	14/18698	1.86593e-05	0.000554597	0.000484488	10
molecular_function	GO:0003924	GTPase activity	51/3392	162/18698	2.67767e-05	0.000753977	0.000658663	51
molecular_function	GO:0051082	unfolded protein binding	24/3392	58/18698	3.14434e-05	0.00084111	0.000734782	24
molecular_function	GO:0005216	ion channel activity	18/3392	39/18698	5.42472e-05	0.00138201	0.00120731	18
molecular_function	GO:0004650	polygalacturonase activity	27/3392	72/18698	8.19918e-05	0.00199389	0.00174183	27
molecular_function	GO:0016740	transferase activity	39/3392	120/18698	0.000105923	0.00243341	0.00212579	39
biological_process	GO:0046470	phosphatidylcholine metabolic process	8/3392	11/18698	0.000113711	0.00243341	0.00212579	8
biological_process	GO:0048608	reproductive structure development	8/3392	11/18698	0.000113711	0.00243341	0.00212579	8
cellular_component	GO:0022627	cytosolic small ribosomal subunit	11/3392	19/18698	0.000123392	0.00253902	0.00221805	11
molecular_function	GO:0015297	antiporter activity	29/3392	82/18698	0.000153338	0.00303836	0.00265427	29
molecular_function	GO:0004601	peroxidase activity	36/3392	111/18698	0.000200616	0.00383319	0.00334862	36
molecular_function	GO:0004675	transmembrane receptor protein serine/threonine kinase activity	10/3392	17/18698	0.000212475	0.0039198	0.00342428	10
molecular_function	GO:0106310	protein serine kinase activity	51/3392	175/18698	0.000239216	0.00426602	0.00372673	51
molecular_function	GO:0070403	NAD+ binding	8/3392	12/18698	0.000286629	0.00479208	0.00418629	8
biological_process	GO:1900150	regulation of defense response to fungus	8/3392	12/18698	0.000286629	0.00479208	0.00418629	8
biological_process	GO:0048367	shoot system development	10/3392	18/18698	0.000400371	0.00649087	0.00567033	10
biological_process	GO:0006865	amino acid transport	20/3392	52/18698	0.00045166	0.00704425	0.00615375	20
cellular_component	GO:0016459	myosin complex	7/3392	10/18698	0.000460839	0.00704425	0.00615375	7
biological_process	GO:0042744	hydrogen peroxide catabolic process	27/3392	79/18698	0.00047812	0.00710539	0.00620717	27
molecular_function	GO:0005525	GTP binding	56/3392	203/18698	0.000565498	0.00817679	0.00714313	56
biological_process	GO:0006535	cysteine biosynthetic process from serine	8/3392	13/18698	0.000626477	0.00882013	0.00770514	8
biological_process	GO:0007015	actin filament organization	9/3392	16/18698	0.000700741	0.00937242	0.00818761	9
molecular_function	GO:0016829	lyase activity	9/3392	16/18698	0.000700741	0.00937242	0.00818761	9
biological_process	GO:1990961	xenobiotic detoxification by transmembrane export across the plasma membrane	21/3392	58/18698	0.000840464	0.010967	0.00958065	21
molecular_function	GO:0003872	6-phosphofructokinase activity	7/3392	11/18698	0.00106831	0.0129897	0.0113476	7
molecular_function	GO:0003968	RNA-directed 5'-3' RNA polymerase activity	7/3392	11/18698	0.00106831	0.0129897	0.0113476	7
biological_process	GO:0006002	fructose 6-phosphate metabolic process	7/3392	11/18698	0.00106831	0.0129897	0.0113476	7
molecular_function	GO:0004712	protein serine/threonine/tyrosine kinase activity	51/3392	188/18698	0.00144945	0.0172324	0.0150539	51
biological_process	GO:0031047	gene silencing by RNA	15/3392	39/18698	0.00226887	0.0263879	0.0230521	15
molecular_function	GO:0102756	very-long-chain 3-ketoacyl-CoA synthase activity	9/3392	19/18698	0.00335214	0.0375746	0.0328246	9
molecular_function	GO:0042910	xenobiotic transmembrane transporter activity	22/3392	68/18698	0.00337117	0.0375746	0.0328246	22
biological_process	GO:0006979	response to oxidative stress	30/3392	102/18698	0.00362121	0.0384703	0.0336071	30
biological_process	GO:0006457	protein folding	26/3392	85/18698	0.00363877	0.0384703	0.0336071	26
molecular_function	GO:0005200	structural constituent of cytoskeleton	8/3392	16/18698	0.00373325	0.0384703	0.0336071	8
biological_process	GO:0006012	galactose metabolic process	6/3392	10/18698	0.0038136	0.0384703	0.0336071	6
molecular_function	GO:0008519	ammonium transmembrane transporter activity	6/3392	10/18698	0.0038136	0.0384703	0.0336071	6
biological_process	GO:0007264	small GTPase mediated signal transduction	7/3392	13/18698	0.00395489	0.0384703	0.0336071	7
molecular_function	GO:0046873	metal ion transmembrane transporter activity	7/3392	13/18698	0.00395489	0.0384703	0.0336071	7
biological_process	GO:0006886	intracellular protein transport	33/3392	118/18698	0.00559078	0.053412	0.0466599	33
cellular_component	GO:0000151	ubiquitin ligase complex	7/3392	14/18698	0.00668033	0.0605758	0.0529182	7
biological_process	GO:0046373	L-arabinose metabolic process	7/3392	14/18698	0.00668033	0.0605758	0.0529182	7
molecular_function	GO:0051015	actin filament binding	7/3392	14/18698	0.00668033	0.0605758	0.0529182	7
molecular_function	GO:0008308	voltage-gated anion channel activity	6/3392	11/18698	0.00710795	0.0633793	0.0553672	6
biological_process	GO:0000209	protein polyubiquitination	8/3392	18/18698	0.00901322	0.0777754	0.0679435	8
biological_process	GO:0051607	defense response to virus	8/3392	18/18698	0.00901322	0.0777754	0.0679435	8
biological_process	GO:0002229	defense response to oomycetes	7/3392	15/18698	0.0105857	0.0884902	0.0773037	7
biological_process	GO:0009073	aromatic amino acid family biosynthetic process	7/3392	15/18698	0.0105857	0.0884902	0.0773037	7
cellular_component	GO:0000785	chromatin	6/3392	12/18698	0.0120532	0.0977043	0.0853531	6
cellular_component	GO:0030173	integral component of Golgi membrane	6/3392	12/18698	0.0120532	0.0977043	0.0853531	6
biological_process	GO:0006629	lipid metabolic process	29/3392	107/18698	0.0140289	0.112022	0.0978606	29
biological_process	GO:0009873	ethylene-activated signaling pathway	9/3392	23/18698	0.0148547	0.115178	0.100618	9
molecular_function	GO:0015267	channel activity	9/3392	23/18698	0.0148547	0.115178	0.100618	9
biological_process	GO:0030244	cellulose biosynthetic process	11/3392	31/18698	0.016522	0.124439	0.108708	11
biological_process	GO:0006888	endoplasmic reticulum to Golgi vesicle-mediated transport	13/3392	39/18698	0.0167041	0.124439	0.108708	13
biological_process	GO:0009664	plant-type cell wall organization	12/3392	35/18698	0.016747	0.124439	0.108708	12
molecular_function	GO:0030246	carbohydrate binding	31/3392	118/18698	0.0177786	0.130295	0.113824	31
molecular_function	GO:0042803	protein homodimerization activity	8/3392	20/18698	0.0184682	0.13352	0.116641	8
biological_process	GO:0009423	chorismate biosynthetic process	6/3392	13/18698	0.0189947	0.135495	0.118367	6
molecular_function	GO:0004386	helicase activity	12/3392	36/18698	0.0210745	0.146929	0.128355	12
biological_process	GO:0006004	fucose metabolic process	11/3392	32/18698	0.0211468	0.146929	0.128355	11
molecular_function	GO:0046556	alpha-L-arabinofuranosidase activity	7/3392	17/18698	0.0228979	0.157056	0.137202	7
biological_process	GO:0015074	DNA integration	14/3392	45/18698	0.0245824	0.166476	0.145431	14
molecular_function	GO:0003735	structural constituent of ribosome	58/3392	251/18698	0.0268018	0.179237	0.156579	58
biological_process	GO:0006108	malate metabolic process	6/3392	14/18698	0.0282305	0.184187	0.160903	6
biological_process	GO:0009617	response to bacterium	6/3392	14/18698	0.0282305	0.184187	0.160903	6
biological_process	GO:0009086	methionine biosynthetic process	5/3392	11/18698	0.0343924	0.213953	0.186906	5
molecular_function	GO:0016671	oxidoreductase activity, acting on a sulfur group of donors, disulfide as acceptor	5/3392	11/18698	0.0343924	0.213953	0.186906	5
cellular_component	GO:0019773	proteasome core complex, alpha-subunit complex	5/3392	11/18698	0.0343924	0.213953	0.186906	5
molecular_function	GO:0031624	ubiquitin conjugating enzyme binding	5/3392	11/18698	0.0343924	0.213953	0.186906	5
biological_process	GO:0010073	meristem maintenance	6/3392	15/18698	0.0399936	0.243143	0.212406	6
cellular_component	GO:0030014	CCR4-NOT complex	6/3392	15/18698	0.0399936	0.243143	0.212406	6
biological_process	GO:0034220	ion transmembrane transport	7/3392	19/18698	0.0425854	0.255991	0.22363	7
cellular_component	GO:0005829	cytosol	54/3392	240/18698	0.0493274	0.291721	0.254843	54
molecular_function	GO:0005516	calmodulin binding	23/3392	90/18698	0.0496198	0.291721	0.254843	23
molecular_function	GO:0005227	calcium activated cation channel activity	5/3392	12/18698	0.050349	0.292791	0.255778	5
cellular_component	GO:0022625	cytosolic large ribosomal subunit	9/3392	28/18698	0.053566	0.306586	0.267829	9
biological_process	GO:0000226	microtubule cytoskeleton organization	6/3392	16/18698	0.0544405	0.306586	0.267829	6
cellular_component	GO:0009505	plant-type cell wall	6/3392	16/18698	0.0544405	0.306586	0.267829	6
molecular_function	GO:0003774	cytoskeletal motor activity	7/3392	20/18698	0.0555716	0.309696	0.270546	7
biological_process	GO:0006412	translation	54/3392	244/18698	0.0638487	0.351655	0.307201	54
molecular_function	GO:0051539	4 iron, 4 sulfur cluster binding	16/3392	60/18698	0.0655684	0.351655	0.307201	16
biological_process	GO:0006511	ubiquitin-dependent protein catabolic process	26/3392	107/18698	0.0665148	0.351655	0.307201	26
cellular_component	GO:0043231	intracellular membrane-bounded organelle	28/3392	117/18698	0.0690397	0.351655	0.307201	28
molecular_function	GO:0005384	manganese ion transmembrane transporter activity	5/3392	13/18698	0.0699455	0.351655	0.307201	5
cellular_component	GO:0005741	mitochondrial outer membrane	5/3392	13/18698	0.0699455	0.351655	0.307201	5
biological_process	GO:0006541	glutamine metabolic process	5/3392	13/18698	0.0699455	0.351655	0.307201	5
biological_process	GO:0042147	retrograde transport, endosome to Golgi	5/3392	13/18698	0.0699455	0.351655	0.307201	5
molecular_function	GO:0005085	guanyl-nucleotide exchange factor activity	7/3392	21/18698	0.0707613	0.351655	0.307201	7
molecular_function	GO:0005198	structural molecule activity	6/3392	17/18698	0.0716455	0.351655	0.307201	6
biological_process	GO:0006006	glucose metabolic process	6/3392	17/18698	0.0716455	0.351655	0.307201	6
biological_process	GO:0010052	guard cell differentiation	6/3392	17/18698	0.0716455	0.351655	0.307201	6
molecular_function	GO:0035673	oligopeptide transmembrane transporter activity	6/3392	17/18698	0.0716455	0.351655	0.307201	6
biological_process	GO:0015031	protein transport	37/3392	162/18698	0.0755563	0.367478	0.321024	37
molecular_function	GO:0106307	protein serine/threonine phosphatase activity	20/3392	81/18698	0.0859963	0.414487	0.36209	20
biological_process	GO:0008652	cellular amino acid biosynthetic process	7/3392	22/18698	0.0881726	0.421181	0.367938	7
biological_process	GO:0032436	positive regulation of proteasomal ubiquitin-dependent protein catabolic process	4/3392	10/18698	0.0903993	0.422473	0.369066	4
molecular_function	GO:0051287	NAD binding	15/3392	58/18698	0.0910921	0.422473	0.369066	15
biological_process	GO:0006334	nucleosome assembly	6/3392	18/18698	0.0916015	0.422473	0.369066	6
cellular_component	GO:0015935	small ribosomal subunit	6/3392	18/18698	0.0916015	0.422473	0.369066	6
molecular_function	GO:0000155	phosphorelay sensor kinase activity	5/3392	14/18698	0.0931205	0.425807	0.371979	5
cellular_component	GO:0005783	endoplasmic reticulum	25/3392	106/18698	0.0942146	0.427159	0.37316	25
molecular_function	GO:0016760	cellulose synthase (UDP-forming) activity	8/3392	27/18698	0.101076	0.454418	0.396973	8
biological_process	GO:0009737	response to abscisic acid	7/3392	23/18698	0.107774	0.476521	0.416282	7
molecular_function	GO:0015079	potassium ion transmembrane transporter activity	7/3392	23/18698	0.107774	0.476521	0.416282	7
biological_process	GO:0006891	intra-Golgi vesicle-mediated transport	5/3392	15/18698	0.119684	0.524844	0.458496	5
cellular_component	GO:0030127	COPII vesicle coat	4/3392	11/18698	0.122403	0.530243	0.463212	4
biological_process	GO:0016042	lipid catabolic process	18/3392	75/18698	0.122897	0.530243	0.463212	18
molecular_function	GO:0003746	translation elongation factor activity	7/3392	24/18698	0.129487	0.549804	0.480301	7
molecular_function	GO:0010181	FMN binding	7/3392	24/18698	0.129487	0.549804	0.480301	7
cellular_component	GO:0005576	extracellular region	64/3392	309/18698	0.134523	0.566689	0.495052	64
cellular_component	GO:0031201	SNARE complex	6/3392	20/18698	0.139361	0.577971	0.504907	6
biological_process	GO:0098542	defense response to other organism	6/3392	20/18698	0.139361	0.577971	0.504907	6
molecular_function	GO:0003682	chromatin binding	11/3392	43/18698	0.143001	0.588504	0.514109	11
molecular_function	GO:0000976	transcription cis-regulatory region binding	13/3392	53/18698	0.151496	0.609786	0.5327	13
biological_process	GO:0000387	spliceosomal snRNP assembly	4/3392	12/18698	0.15843	0.609786	0.5327	4
cellular_component	GO:0005788	endoplasmic reticulum lumen	4/3392	12/18698	0.15843	0.609786	0.5327	4
biological_process	GO:0006906	vesicle fusion	4/3392	12/18698	0.15843	0.609786	0.5327	4
biological_process	GO:0009740	gibberellic acid mediated signaling pathway	4/3392	12/18698	0.15843	0.609786	0.5327	4
molecular_function	GO:0031593	polyubiquitin modification-dependent protein binding	4/3392	12/18698	0.15843	0.609786	0.5327	4
biological_process	GO:0045489	pectin biosynthetic process	4/3392	12/18698	0.15843	0.609786	0.5327	4
molecular_function	GO:0047262	polygalacturonate 4-alpha-galacturonosyltransferase activity	4/3392	12/18698	0.15843	0.609786	0.5327	4
biological_process	GO:0051085	chaperone cofactor-dependent protein refolding	4/3392	12/18698	0.15843	0.609786	0.5327	4
molecular_function	GO:0005484	SNAP receptor activity	8/3392	30/18698	0.163216	0.619296	0.541008	8
molecular_function	GO:0008970	phospholipase A1 activity	8/3392	30/18698	0.163216	0.619296	0.541008	8
biological_process	GO:0006955	immune response	6/3392	21/18698	0.166801	0.624046	0.545158	6
cellular_component	GO:1990904	ribonucleoprotein complex	6/3392	21/18698	0.166801	0.624046	0.545158	6
molecular_function	GO:0106306	protein serine/threonine phosphatase activity	18/3392	79/18698	0.175579	0.643817	0.562429	18
biological_process	GO:0006520	cellular amino acid metabolic process	10/3392	40/18698	0.176207	0.643817	0.562429	10
cellular_component	GO:0009536	plastid	10/3392	40/18698	0.176207	0.643817	0.562429	10
cellular_component	GO:0005774	vacuolar membrane	7/3392	26/18698	0.178723	0.643817	0.562429	7
molecular_function	GO:0004722	protein serine/threonine phosphatase activity	5/3392	17/18698	0.181713	0.643817	0.562429	5
cellular_component	GO:0009506	plasmodesma	5/3392	17/18698	0.181713	0.643817	0.562429	5
biological_process	GO:0015743	malate transport	5/3392	17/18698	0.181713	0.643817	0.562429	5
cellular_component	GO:0015934	large ribosomal subunit	5/3392	17/18698	0.181713	0.643817	0.562429	5
molecular_function	GO:0050661	NADP binding	12/3392	50/18698	0.18356	0.646081	0.564407	12
biological_process	GO:0009408	response to heat	6/3392	22/18698	0.196287	0.686363	0.599597	6
biological_process	GO:0006098	pentose-phosphate shunt	4/3392	13/18698	0.197757	0.687013	0.600165	4
biological_process	GO:0006357	regulation of transcription by RNA polymerase II	20/3392	91/18698	0.204476	0.705771	0.616552	20
biological_process	GO:0006730	one-carbon metabolic process	5/3392	18/18698	0.216371	0.725135	0.633468	5
biological_process	GO:0006897	endocytosis	5/3392	18/18698	0.216371	0.725135	0.633468	5
biological_process	GO:0008610	lipid biosynthetic process	5/3392	18/18698	0.216371	0.725135	0.633468	5
biological_process	GO:0030433	ubiquitin-dependent ERAD pathway	5/3392	18/18698	0.216371	0.725135	0.633468	5
cellular_component	GO:0005777	peroxisome	9/3392	37/18698	0.216863	0.725135	0.633468	9
molecular_function	GO:0003700	DNA-binding transcription factor activity	96/3392	491/18698	0.221289	0.73534	0.642382	96
biological_process	GO:0000398	mRNA splicing, via spliceosome	13/3392	57/18698	0.22366	0.73863	0.645256	13
biological_process	GO:0009651	response to salt stress	6/3392	23/18698	0.227527	0.742237	0.648408	6
biological_process	GO:0019252	starch biosynthetic process	6/3392	23/18698	0.227527	0.742237	0.648408	6
biological_process	GO:0016192	vesicle-mediated transport	19/3392	88/18698	0.236407	0.763049	0.666588	19
biological_process	GO:0006099	tricarboxylic acid cycle	8/3392	33/18698	0.23891	0.763049	0.666588	8
biological_process	GO:0000463	maturation of LSU-rRNA from tricistronic rRNA transcript (SSU-rRNA, 5.8S rRNA, LSU-rRNA)	4/3392	14/18698	0.239611	0.763049	0.666588	4
molecular_function	GO:0008324	cation transmembrane transporter activity	4/3392	14/18698	0.239611	0.763049	0.666588	4
molecular_function	GO:0047834	D-threo-aldose 1-dehydrogenase activity	9/3392	38/18698	0.241623	0.764901	0.668207	9
cellular_component	GO:0005789	endoplasmic reticulum membrane	28/3392	135/18698	0.245934	0.773968	0.676127	28
molecular_function	GO:0004252	serine-type endopeptidase activity	27/3392	130/18698	0.248449	0.777311	0.679048	27
biological_process	GO:0000724	double-strand break repair via homologous recombination	5/3392	19/18698	0.252852	0.781941	0.683092	5
molecular_function	GO:0016702	oxidoreductase activity, acting on single donors with incorporation of molecular oxygen, incorporation of two atoms of oxygen	5/3392	19/18698	0.252852	0.781941	0.683092	5
molecular_function	GO:0000175	3'-5'-exoribonuclease activity	3/3392	10/18698	0.266879	0.806668	0.704694	3
biological_process	GO:0000278	mitotic cell cycle	3/3392	10/18698	0.266879	0.806668	0.704694	3
biological_process	GO:0006470	protein dephosphorylation	3/3392	10/18698	0.266879	0.806668	0.704694	3
molecular_function	GO:0070006	metalloaminopeptidase activity	3/3392	10/18698	0.266879	0.806668	0.704694	3
cellular_component	GO:0005730	nucleolus	24/3392	116/18698	0.27095	0.814373	0.711425	24
biological_process	GO:0006402	mRNA catabolic process	4/3392	15/18698	0.283222	0.837146	0.731319	4
cellular_component	GO:0030176	integral component of endoplasmic reticulum membrane	4/3392	15/18698	0.283222	0.837146	0.731319	4
biological_process	GO:0046856	phosphatidylinositol dephosphorylation	4/3392	15/18698	0.283222	0.837146	0.731319	4
biological_process	GO:0006606	protein import into nucleus	5/3392	20/18698	0.290682	0.841129	0.734798	5
molecular_function	GO:0015078	proton transmembrane transporter activity	5/3392	20/18698	0.290682	0.841129	0.734798	5
biological_process	GO:0018105	peptidyl-serine phosphorylation	5/3392	20/18698	0.290682	0.841129	0.734798	5
cellular_component	GO:0009570	chloroplast stroma	10/3392	45/18698	0.292115	0.841129	0.734798	10
cellular_component	GO:0000145	exocyst	6/3392	25/18698	0.294002	0.841129	0.734798	6
biological_process	GO:0007017	microtubule-based process	6/3392	25/18698	0.294002	0.841129	0.734798	6
biological_process	GO:0042742	defense response to bacterium	10/3392	46/18698	0.31752	0.876748	0.765914	10
cellular_component	GO:0005839	proteasome core complex	3/3392	11/18698	0.321057	0.876748	0.765914	3
biological_process	GO:0006189	'de novo' IMP biosynthetic process	3/3392	11/18698	0.321057	0.876748	0.765914	3
biological_process	GO:0006596	polyamine biosynthetic process	3/3392	11/18698	0.321057	0.876748	0.765914	3
biological_process	GO:0009755	hormone-mediated signaling pathway	3/3392	11/18698	0.321057	0.876748	0.765914	3
molecular_function	GO:0015035	protein-disulfide reductase activity	3/3392	11/18698	0.321057	0.876748	0.765914	3
biological_process	GO:0055072	iron ion homeostasis	3/3392	11/18698	0.321057	0.876748	0.765914	3
molecular_function	GO:0022857	transmembrane transporter activity	39/3392	199/18698	0.323105	0.876748	0.765914	39
biological_process	GO:0009416	response to light stimulus	4/3392	16/18698	0.327849	0.876748	0.765914	4
cellular_component	GO:0000786	nucleosome	6/3392	26/18698	0.328586	0.876748	0.765914	6
cellular_component	GO:0005759	mitochondrial matrix	6/3392	26/18698	0.328586	0.876748	0.765914	6
cellular_component	GO:0005887	integral component of plasma membrane	6/3392	26/18698	0.328586	0.876748	0.765914	6
molecular_function	GO:0008233	peptidase activity	5/3392	21/18698	0.329395	0.876748	0.765914	5
molecular_function	GO:0050664	oxidoreductase activity, acting on NAD(P)H, oxygen as acceptor	5/3392	21/18698	0.329395	0.876748	0.765914	5
biological_process	GO:0006468	protein phosphorylation	14/3392	68/18698	0.346253	0.917057	0.801128	14
molecular_function	GO:0016887	ATP hydrolysis activity	51/3392	266/18698	0.354186	0.933445	0.815444	51
biological_process	GO:0006887	exocytosis	6/3392	27/18698	0.363639	0.936068	0.817736	6
cellular_component	GO:0009523	photosystem II	6/3392	27/18698	0.363639	0.936068	0.817736	6
biological_process	GO:0006352	DNA-templated transcription, initiation	5/3392	22/18698	0.368544	0.936068	0.817736	5
molecular_function	GO:0000149	SNARE binding	4/3392	17/18698	0.372814	0.936068	0.817736	4
molecular_function	GO:0046933	proton-transporting ATP synthase activity, rotational mechanism	4/3392	17/18698	0.372814	0.936068	0.817736	4
biological_process	GO:0016567	protein ubiquitination	28/3392	144/18698	0.374697	0.936068	0.817736	28
molecular_function	GO:0004525	ribonuclease III activity	3/3392	12/18698	0.375266	0.936068	0.817736	3
biological_process	GO:0006270	DNA replication initiation	3/3392	12/18698	0.375266	0.936068	0.817736	3
biological_process	GO:0009414	response to water deprivation	3/3392	12/18698	0.375266	0.936068	0.817736	3
biological_process	GO:0010215	cellulose microfibril organization	3/3392	12/18698	0.375266	0.936068	0.817736	3
molecular_function	GO:0070122	isopeptidase activity	3/3392	12/18698	0.375266	0.936068	0.817736	3
molecular_function	GO:0003779	actin binding	9/3392	43/18698	0.376177	0.936068	0.817736	9
molecular_function	GO:0000978	RNA polymerase II cis-regulatory region sequence-specific DNA binding	8/3392	38/18698	0.38321	0.949154	0.829168	8
biological_process	GO:0045944	positive regulation of transcription by RNA polymerase II	11/3392	54/18698	0.388288	0.957301	0.836285	11
molecular_function	GO:0003899	DNA-directed 5'-3' RNA polymerase activity	10/3392	49/18698	0.395941	0.971691	0.848855	10
cellular_component	GO:0005802	trans-Golgi network	5/3392	23/18698	0.407716	0.98818	0.86326	5
molecular_function	GO:0051087	chaperone binding	5/3392	23/18698	0.407716	0.98818	0.86326	5
molecular_function	GO:0031267	small GTPase binding	4/3392	18/18698	0.417511	0.98818	0.86326	4
molecular_function	GO:0003676	nucleic acid binding	56/3392	299/18698	0.418659	0.98818	0.86326	56
biological_process	GO:0006096	glycolytic process	7/3392	34/18698	0.42296	0.98818	0.86326	7
cellular_component	GO:0000159	protein phosphatase type 2A complex	3/3392	13/18698	0.428519	0.98818	0.86326	3
cellular_component	GO:0005856	cytoskeleton	3/3392	13/18698	0.428519	0.98818	0.86326	3
biological_process	GO:0006635	fatty acid beta-oxidation	3/3392	13/18698	0.428519	0.98818	0.86326	3
biological_process	GO:0006885	regulation of pH	3/3392	13/18698	0.428519	0.98818	0.86326	3
cellular_component	GO:0009526	plastid envelope	3/3392	13/18698	0.428519	0.98818	0.86326	3
biological_process	GO:0009555	pollen development	3/3392	13/18698	0.428519	0.98818	0.86326	3
cellular_component	GO:0009706	chloroplast inner membrane	3/3392	13/18698	0.428519	0.98818	0.86326	3
biological_process	GO:0016125	sterol metabolic process	3/3392	13/18698	0.428519	0.98818	0.86326	3
biological_process	GO:0019432	triglyceride biosynthetic process	3/3392	13/18698	0.428519	0.98818	0.86326	3
molecular_function	GO:0003712	transcription coregulator activity	6/3392	29/18698	0.433956	0.992344	0.866898	6
biological_process	GO:0006633	fatty acid biosynthetic process	14/3392	72/18698	0.434035	0.992344	0.866898	14
cellular_component	GO:0005681	spliceosomal complex	8/3392	40/18698	0.442966	1	0.873586	8
biological_process	GO:0009658	chloroplast organization	7/3392	35/18698	0.454992	1	0.873586	7
biological_process	GO:0018298	protein-chromophore linkage	7/3392	35/18698	0.454992	1	0.873586	7
biological_process	GO:0035556	intracellular signal transduction	7/3392	35/18698	0.454992	1	0.873586	7
biological_process	GO:0045892	negative regulation of transcription, DNA-templated	7/3392	35/18698	0.454992	1	0.873586	7
biological_process	GO:0006284	base-excision repair	4/3392	19/18698	0.461421	1	0.873586	4
cellular_component	GO:0012505	endomembrane system	6/3392	30/18698	0.468675	1	0.873586	6
biological_process	GO:0045893	positive regulation of transcription, DNA-templated	6/3392	30/18698	0.468675	1	0.873586	6
molecular_function	GO:0004197	cysteine-type endopeptidase activity	3/3392	14/18698	0.480039	1	0.873586	3
molecular_function	GO:0008408	3'-5' exonuclease activity	3/3392	14/18698	0.480039	1	0.873586	3
biological_process	GO:0006325	chromatin organization	13/3392	69/18698	0.488846	1	0.873586	13
cellular_component	GO:0005874	microtubule	18/3392	97/18698	0.499023	1	0.873586	18
molecular_function	GO:0004523	RNA-DNA hybrid ribonuclease activity	4/3392	20/18698	0.504105	1	0.873586	4
biological_process	GO:0046777	protein autophosphorylation	4/3392	20/18698	0.504105	1	0.873586	4
biological_process	GO:0008643	carbohydrate transport	5/3392	26/18698	0.521829	1	0.873586	5
molecular_function	GO:0004499	N,N-dimethylaniline monooxygenase activity	3/3392	15/18698	0.529244	1	0.873586	3
molecular_function	GO:0019888	protein phosphatase regulator activity	3/3392	15/18698	0.529244	1	0.873586	3
molecular_function	GO:0080043	quercetin 3-O-glucosyltransferase activity	3/3392	15/18698	0.529244	1	0.873586	3
molecular_function	GO:0080044	quercetin 7-O-glucosyltransferase activity	3/3392	15/18698	0.529244	1	0.873586	3
cellular_component	GO:0031225	anchored component of membrane	8/3392	43/18698	0.53053	1	0.873586	8
molecular_function	GO:0000287	magnesium ion binding	22/3392	121/18698	0.532603	1	0.873586	22
cellular_component	GO:0005768	endosome	6/3392	32/18698	0.536069	1	0.873586	6
molecular_function	GO:0003777	microtubule motor activity	9/3392	49/18698	0.541782	1	0.873586	9
molecular_function	GO:0003824	catalytic activity	28/3392	155/18698	0.542892	1	0.873586	28
cellular_component	GO:0009522	photosystem I	4/3392	21/18698	0.545214	1	0.873586	4
molecular_function	GO:0020037	heme binding	80/3392	444/18698	0.546929	1	0.873586	80
molecular_function	GO:0008237	metallopeptidase activity	5/3392	27/18698	0.557782	1	0.873586	5
molecular_function	GO:0002161	aminoacyl-tRNA editing activity	2/3392	10/18698	0.565547	1	0.873586	2
molecular_function	GO:0005504	fatty acid binding	2/3392	10/18698	0.565547	1	0.873586	2
biological_process	GO:0006302	double-strand break repair	2/3392	10/18698	0.565547	1	0.873586	2
biological_process	GO:0006614	SRP-dependent cotranslational protein targeting to membrane	2/3392	10/18698	0.565547	1	0.873586	2
biological_process	GO:0006777	Mo-molybdopterin cofactor biosynthetic process	2/3392	10/18698	0.565547	1	0.873586	2
molecular_function	GO:0015211	purine nucleoside transmembrane transporter activity	2/3392	10/18698	0.565547	1	0.873586	2
biological_process	GO:0015986	ATP synthesis coupled proton transport	2/3392	10/18698	0.565547	1	0.873586	2
biological_process	GO:0051603	proteolysis involved in cellular protein catabolic process	2/3392	10/18698	0.565547	1	0.873586	2
molecular_function	GO:0080115	myosin XI tail binding	2/3392	10/18698	0.565547	1	0.873586	2
cellular_component	GO:0019005	SCF ubiquitin ligase complex	3/3392	16/18698	0.575719	1	0.873586	3
molecular_function	GO:0031625	ubiquitin protein ligase binding	4/3392	22/18698	0.584473	1	0.873586	4
biological_process	GO:0006397	mRNA processing	12/3392	68/18698	0.591584	1	0.873586	12
molecular_function	GO:0000977	RNA polymerase II transcription regulatory region sequence-specific DNA binding	6/3392	34/18698	0.599524	1	0.873586	6
biological_process	GO:0009607	response to biotic stimulus	7/3392	40/18698	0.606195	1	0.873586	7
cellular_component	GO:0005840	ribosome	32/3392	182/18698	0.608127	1	0.873586	32
molecular_function	GO:0015293	symporter activity	8/3392	46/18698	0.612438	1	0.873586	8
biological_process	GO:0007049	cell cycle	12/3392	69/18698	0.613213	1	0.873586	12
biological_process	GO:0005975	carbohydrate metabolic process	67/3392	379/18698	0.61447	1	0.873586	67
molecular_function	GO:0004144	diacylglycerol O-acyltransferase activity	3/3392	17/18698	0.619199	1	0.873586	3
biological_process	GO:0000373	Group II intron splicing	2/3392	11/18698	0.619878	1	0.873586	2
molecular_function	GO:0004743	pyruvate kinase activity	2/3392	11/18698	0.619878	1	0.873586	2
cellular_component	GO:0005666	RNA polymerase III complex	2/3392	11/18698	0.619878	1	0.873586	2
biological_process	GO:0006368	transcription elongation from RNA polymerase II promoter	2/3392	11/18698	0.619878	1	0.873586	2
biological_process	GO:0006487	protein N-linked glycosylation	2/3392	11/18698	0.619878	1	0.873586	2
molecular_function	GO:0009044	xylan 1,4-beta-xylosidase activity	2/3392	11/18698	0.619878	1	0.873586	2
molecular_function	GO:0030955	potassium ion binding	2/3392	11/18698	0.619878	1	0.873586	2
molecular_function	GO:0042802	identical protein binding	2/3392	11/18698	0.619878	1	0.873586	2
molecular_function	GO:0043621	protein self-association	2/3392	11/18698	0.619878	1	0.873586	2
biological_process	GO:0045493	xylan catabolic process	2/3392	11/18698	0.619878	1	0.873586	2
molecular_function	GO:0046961	proton-transporting ATPase activity, rotational mechanism	2/3392	11/18698	0.619878	1	0.873586	2
biological_process	GO:0051028	mRNA transport	2/3392	11/18698	0.619878	1	0.873586	2
cellular_component	GO:0071013	catalytic step 2 spliceosome	2/3392	11/18698	0.619878	1	0.873586	2
molecular_function	GO:0003713	transcription coactivator activity	4/3392	23/18698	0.621686	1	0.873586	4
molecular_function	GO:0018024	histone-lysine N-methyltransferase activity	4/3392	23/18698	0.621686	1	0.873586	4
biological_process	GO:0006950	response to stress	5/3392	29/18698	0.625325	1	0.873586	5
molecular_function	GO:0010333	terpene synthase activity	7/3392	41/18698	0.633704	1	0.873586	7
biological_process	GO:0006869	lipid transport	8/3392	47/18698	0.63802	1	0.873586	8
molecular_function	GO:0003743	translation initiation factor activity	10/3392	59/18698	0.646532	1	0.873586	10
biological_process	GO:0007018	microtubule-based movement	10/3392	59/18698	0.646532	1	0.873586	10
biological_process	GO:0006310	DNA recombination	5/3392	30/18698	0.656655	1	0.873586	5
cellular_component	GO:0030126	COPI vesicle coat	3/3392	18/18698	0.659537	1	0.873586	3
molecular_function	GO:0061630	ubiquitin protein ligase activity	10/3392	60/18698	0.668395	1	0.873586	10
molecular_function	GO:0005249	voltage-gated potassium channel activity	2/3392	12/18698	0.668801	1	0.873586	2
molecular_function	GO:0005345	purine nucleobase transmembrane transporter activity	2/3392	12/18698	0.668801	1	0.873586	2
biological_process	GO:0005992	trehalose biosynthetic process	2/3392	12/18698	0.668801	1	0.873586	2
biological_process	GO:0006265	DNA topological change	2/3392	12/18698	0.668801	1	0.873586	2
biological_process	GO:0006464	cellular protein modification process	2/3392	12/18698	0.668801	1	0.873586	2
biological_process	GO:0030163	protein catabolic process	2/3392	12/18698	0.668801	1	0.873586	2
molecular_function	GO:0031418	L-ascorbic acid binding	2/3392	12/18698	0.668801	1	0.873586	2
biological_process	GO:0034599	cellular response to oxidative stress	2/3392	12/18698	0.668801	1	0.873586	2
biological_process	GO:0035999	tetrahydrofolate interconversion	2/3392	12/18698	0.668801	1	0.873586	2
cellular_component	GO:0046540	U4/U6 x U5 tri-snRNP complex	2/3392	12/18698	0.668801	1	0.873586	2
biological_process	GO:0050896	response to stimulus	2/3392	12/18698	0.668801	1	0.873586	2
biological_process	GO:0060255	regulation of macromolecule metabolic process	2/3392	12/18698	0.668801	1	0.873586	2
molecular_function	GO:0071916	dipeptide transmembrane transporter activity	2/3392	12/18698	0.668801	1	0.873586	2
cellular_component	GO:0005794	Golgi apparatus	24/3392	142/18698	0.683078	1	0.873586	24
molecular_function	GO:0003755	peptidyl-prolyl cis-trans isomerase activity	9/3392	55/18698	0.687652	1	0.873586	9
molecular_function	GO:0004725	protein tyrosine phosphatase activity	3/3392	19/18698	0.696684	1	0.873586	3
molecular_function	GO:0030570	pectate lyase activity	3/3392	19/18698	0.696684	1	0.873586	3
molecular_function	GO:0042393	histone binding	3/3392	19/18698	0.696684	1	0.873586	3
molecular_function	GO:0016747	acyltransferase activity, transferring groups other than amino-acyl groups	20/3392	120/18698	0.698835	1	0.873586	20
molecular_function	GO:0071949	FAD binding	10/3392	62/18698	0.709665	1	0.873586	10
molecular_function	GO:0015145	monosaccharide transmembrane transporter activity	2/3392	13/18698	0.712488	1	0.873586	2
biological_process	GO:0048856	anatomical structure development	2/3392	13/18698	0.712488	1	0.873586	2
biological_process	GO:0016102	diterpenoid biosynthetic process	5/3392	32/18698	0.714057	1	0.873586	5
biological_process	GO:0050832	defense response to fungus	5/3392	32/18698	0.714057	1	0.873586	5
molecular_function	GO:0005096	GTPase activator activity	4/3392	26/18698	0.71997	1	0.873586	4
cellular_component	GO:0005615	extracellular space	4/3392	26/18698	0.71997	1	0.873586	4
molecular_function	GO:0046983	protein dimerization activity	50/3392	295/18698	0.726286	1	0.873586	50
molecular_function	GO:0003724	RNA helicase activity	12/3392	76/18698	0.746883	1	0.873586	12
biological_process	GO:0051301	cell division	12/3392	76/18698	0.746883	1	0.873586	12
biological_process	GO:0006890	retrograde vesicle-mediated transport, Golgi to endoplasmic reticulum	4/3392	27/18698	0.748177	1	0.873586	4
biological_process	GO:0008380	RNA splicing	4/3392	27/18698	0.748177	1	0.873586	4
molecular_function	GO:0008017	microtubule binding	16/3392	100/18698	0.749298	1	0.873586	16
molecular_function	GO:0003887	DNA-directed DNA polymerase activity	2/3392	14/18698	0.75123	1	0.873586	2
cellular_component	GO:0005905	clathrin-coated pit	2/3392	14/18698	0.75123	1	0.873586	2
molecular_function	GO:0008094	ATP-dependent activity, acting on DNA	2/3392	14/18698	0.75123	1	0.873586	2
cellular_component	GO:0016282	eukaryotic 43S preinitiation complex	2/3392	14/18698	0.75123	1	0.873586	2
biological_process	GO:0016570	histone modification	2/3392	14/18698	0.75123	1	0.873586	2
cellular_component	GO:0033290	eukaryotic 48S preinitiation complex	2/3392	14/18698	0.75123	1	0.873586	2
molecular_function	GO:0042937	tripeptide transmembrane transporter activity	2/3392	14/18698	0.75123	1	0.873586	2
cellular_component	GO:0005739	mitochondrion	26/3392	159/18698	0.751635	1	0.873586	26
molecular_function	GO:0005388	P-type calcium transporter activity	5/3392	34/18698	0.764305	1	0.873586	5
molecular_function	GO:0008810	cellulase activity	5/3392	34/18698	0.764305	1	0.873586	5
cellular_component	GO:0016592	mediator complex	4/3392	28/18698	0.774151	1	0.873586	4
molecular_function	GO:0097573	glutathione oxidoreductase activity	4/3392	28/18698	0.774151	1	0.873586	4
molecular_function	GO:0004190	aspartic-type endopeptidase activity	14/3392	90/18698	0.77738	1	0.873586	14
molecular_function	GO:0005507	copper ion binding	13/3392	84/18698	0.777867	1	0.873586	13
molecular_function	GO:0008289	lipid binding	13/3392	84/18698	0.777867	1	0.873586	13
cellular_component	GO:0016020	membrane	63/3392	376/18698	0.778271	1	0.873586	63
biological_process	GO:0001732	formation of cytoplasmic translation initiation complex	2/3392	15/18698	0.785381	1	0.873586	2
cellular_component	GO:0005819	spindle	2/3392	15/18698	0.785381	1	0.873586	2
biological_process	GO:0006465	signal peptide processing	2/3392	15/18698	0.785381	1	0.873586	2
molecular_function	GO:0016874	ligase activity	2/3392	15/18698	0.785381	1	0.873586	2
molecular_function	GO:0016985	mannan endo-1,4-beta-mannosidase activity	2/3392	15/18698	0.785381	1	0.873586	2
molecular_function	GO:0017056	structural constituent of nuclear pore	2/3392	15/18698	0.785381	1	0.873586	2
biological_process	GO:0016226	iron-sulfur cluster assembly	3/3392	22/18698	0.789541	1	0.873586	3
biological_process	GO:0030245	cellulose catabolic process	5/3392	36/18698	0.807559	1	0.873586	5
cellular_component	GO:0046658	anchored component of plasma membrane	5/3392	36/18698	0.807559	1	0.873586	5
molecular_function	GO:0005509	calcium ion binding	36/3392	224/18698	0.813929	1	0.873586	36
molecular_function	GO:0004519	endonuclease activity	3/3392	23/18698	0.814719	1	0.873586	3
molecular_function	GO:0016168	chlorophyll binding	3/3392	23/18698	0.814719	1	0.873586	3
biological_process	GO:0009451	RNA modification	2/3392	16/18698	0.815333	1	0.873586	2
biological_process	GO:0071555	cell wall organization	13/3392	87/18698	0.818899	1	0.873586	13
molecular_function	GO:0043130	ubiquitin binding	4/3392	30/18698	0.819703	1	0.873586	4
molecular_function	GO:0003678	DNA helicase activity	3/3392	24/18698	0.837291	1	0.873586	3
cellular_component	GO:0005773	vacuole	3/3392	24/18698	0.837291	1	0.873586	3
molecular_function	GO:0051213	dioxygenase activity	3/3392	24/18698	0.837291	1	0.873586	3
molecular_function	GO:0016616	oxidoreductase activity, acting on the CH-OH group of donors, NAD or NADP as acceptor	4/3392	31/18698	0.839475	1	0.873586	4
cellular_component	GO:0000502	proteasome complex	2/3392	17/18698	0.841484	1	0.873586	2
biological_process	GO:0006508	proteolysis	2/3392	17/18698	0.841484	1	0.873586	2
biological_process	GO:0030154	cell differentiation	5/3392	38/18698	0.844244	1	0.873586	5
molecular_function	GO:0004176	ATP-dependent peptidase activity	4/3392	32/18698	0.857392	1	0.873586	4
molecular_function	GO:0003684	damaged DNA binding	2/3392	18/18698	0.864228	1	0.873586	2
biological_process	GO:0042026	protein refolding	2/3392	18/18698	0.864228	1	0.873586	2
molecular_function	GO:0030170	pyridoxal phosphate binding	13/3392	91/18698	0.864475	1	0.873586	13
biological_process	GO:0000184	nuclear-transcribed mRNA catabolic process, nonsense-mediated decay	1/3392	10/18698	0.864969	1	0.873586	1
molecular_function	GO:0003918	DNA topoisomerase type II (double strand cut, ATP-hydrolyzing) activity	1/3392	10/18698	0.864969	1	0.873586	1
molecular_function	GO:0003951	NAD+ kinase activity	1/3392	10/18698	0.864969	1	0.873586	1
molecular_function	GO:0004518	nuclease activity	1/3392	10/18698	0.864969	1	0.873586	1
cellular_component	GO:0005680	anaphase-promoting complex	1/3392	10/18698	0.864969	1	0.873586	1
cellular_component	GO:0005694	chromosome	1/3392	10/18698	0.864969	1	0.873586	1
cellular_component	GO:0005758	mitochondrial intermembrane space	1/3392	10/18698	0.864969	1	0.873586	1
biological_process	GO:0006782	protoporphyrinogen IX biosynthetic process	1/3392	10/18698	0.864969	1	0.873586	1
biological_process	GO:0007030	Golgi organization	1/3392	10/18698	0.864969	1	0.873586	1
molecular_function	GO:0008374	O-acyltransferase activity	1/3392	10/18698	0.864969	1	0.873586	1
biological_process	GO:0010090	trichome morphogenesis	1/3392	10/18698	0.864969	1	0.873586	1
biological_process	GO:0016024	CDP-diacylglycerol biosynthetic process	1/3392	10/18698	0.864969	1	0.873586	1
biological_process	GO:0016554	cytidine to uridine editing	1/3392	10/18698	0.864969	1	0.873586	1
molecular_function	GO:0019829	ATPase-coupled cation transmembrane transporter activity	1/3392	10/18698	0.864969	1	0.873586	1
molecular_function	GO:0030276	clathrin binding	1/3392	10/18698	0.864969	1	0.873586	1
molecular_function	GO:0042626	ATPase-coupled transmembrane transporter activity	1/3392	10/18698	0.864969	1	0.873586	1
biological_process	GO:0045454	cell redox homeostasis	1/3392	10/18698	0.864969	1	0.873586	1
biological_process	GO:0071586	CAAX-box protein processing	1/3392	10/18698	0.864969	1	0.873586	1
biological_process	GO:0009734	auxin-activated signaling pathway	15/3392	104/18698	0.869213	1	0.873586	15
cellular_component	GO:0009507	chloroplast	36/3392	232/18698	0.871828	1	0.873586	36
molecular_function	GO:0000166	nucleotide binding	5/3392	40/18698	0.874949	1	0.873586	5
molecular_function	GO:0016791	phosphatase activity	6/3392	47/18698	0.877947	1	0.873586	6
biological_process	GO:0001522	pseudouridine synthesis	2/3392	19/18698	0.883939	1	0.873586	2
biological_process	GO:0006914	autophagy	2/3392	19/18698	0.883939	1	0.873586	2
molecular_function	GO:0015095	magnesium ion transmembrane transporter activity	2/3392	19/18698	0.883939	1	0.873586	2
biological_process	GO:0016126	sterol biosynthetic process	2/3392	19/18698	0.883939	1	0.873586	2
biological_process	GO:0006364	rRNA processing	8/3392	61/18698	0.886069	1	0.873586	8
molecular_function	GO:0003993	acid phosphatase activity	4/3392	34/18698	0.888143	1	0.873586	4
biological_process	GO:0010468	regulation of gene expression	4/3392	34/18698	0.888143	1	0.873586	4
molecular_function	GO:0004089	carbonate dehydratase activity	1/3392	11/18698	0.889478	1	0.873586	1
cellular_component	GO:0005686	U2 snRNP	1/3392	11/18698	0.889478	1	0.873586	1
biological_process	GO:0006367	transcription initiation from RNA polymerase II promoter	1/3392	11/18698	0.889478	1	0.873586	1
biological_process	GO:0006612	protein targeting to membrane	1/3392	11/18698	0.889478	1	0.873586	1
biological_process	GO:0007131	reciprocal meiotic recombination	1/3392	11/18698	0.889478	1	0.873586	1
molecular_function	GO:0015020	glucuronosyltransferase activity	1/3392	11/18698	0.889478	1	0.873586	1
molecular_function	GO:0044183	protein folding chaperone	1/3392	11/18698	0.889478	1	0.873586	1
biological_process	GO:0048268	clathrin coat assembly	1/3392	11/18698	0.889478	1	0.873586	1
molecular_function	GO:0061608	nuclear import signal receptor activity	1/3392	11/18698	0.889478	1	0.873586	1
biological_process	GO:0006281	DNA repair	11/3392	81/18698	0.890682	1	0.873586	11
molecular_function	GO:0016301	kinase activity	11/3392	81/18698	0.890682	1	0.873586	11
cellular_component	GO:0005654	nucleoplasm	3/3392	27/18698	0.891278	1	0.873586	3
molecular_function	GO:0004842	ubiquitin-protein transferase activity	16/3392	114/18698	0.900001	1	0.873586	16
biological_process	GO:0031146	SCF-dependent proteasomal ubiquitin-dependent protein catabolic process	2/3392	20/18698	0.900969	1	0.873586	2
biological_process	GO:0048364	root development	2/3392	20/18698	0.900969	1	0.873586	2
molecular_function	GO:0050660	flavin adenine dinucleotide binding	8/3392	63/18698	0.905942	1	0.873586	8
molecular_function	GO:0016705	oxidoreductase activity, acting on paired donors, with incorporation or reduction of molecular oxygen	56/3392	358/18698	0.906435	1	0.873586	56
molecular_function	GO:0003725	double-stranded RNA binding	1/3392	12/18698	0.90954	1	0.873586	1
molecular_function	GO:0005545	1-phosphatidylinositol binding	1/3392	12/18698	0.90954	1	0.873586	1
cellular_component	GO:0005852	eukaryotic translation initiation factor 3 complex	1/3392	12/18698	0.90954	1	0.873586	1
molecular_function	GO:0008137	NADH dehydrogenase (ubiquinone) activity	1/3392	12/18698	0.90954	1	0.873586	1
molecular_function	GO:0008271	secondary active sulfate transmembrane transporter activity	1/3392	12/18698	0.90954	1	0.873586	1
biological_process	GO:0009765	photosynthesis, light harvesting	1/3392	12/18698	0.90954	1	0.873586	1
biological_process	GO:0010033	response to organic substance	1/3392	12/18698	0.90954	1	0.873586	1
biological_process	GO:1901700	response to oxygen-containing compound	1/3392	12/18698	0.90954	1	0.873586	1
molecular_function	GO:0016757	glycosyltransferase activity	14/3392	103/18698	0.912266	1	0.873586	14
molecular_function	GO:0008483	transaminase activity	4/3392	36/18698	0.912929	1	0.873586	4
molecular_function	GO:0003680	minor groove of adenine-thymine-rich DNA binding	2/3392	21/18698	0.915642	1	0.873586	2
cellular_component	GO:0005643	nuclear pore	2/3392	21/18698	0.915642	1	0.873586	2
molecular_function	GO:0004857	enzyme inhibitor activity	6/3392	51/18698	0.920696	1	0.873586	6
molecular_function	GO:0019843	rRNA binding	4/3392	37/18698	0.923382	1	0.873586	4
molecular_function	GO:0000981	DNA-binding transcription factor activity, RNA polymerase II-specific	9/3392	72/18698	0.924656	1	0.873586	9
molecular_function	GO:0005315	inorganic phosphate transmembrane transporter activity	1/3392	13/18698	0.92596	1	0.873586	1
biological_process	GO:0006995	cellular response to nitrogen starvation	1/3392	13/18698	0.92596	1	0.873586	1
biological_process	GO:0009908	flower development	1/3392	13/18698	0.92596	1	0.873586	1
cellular_component	GO:0030286	dynein complex	1/3392	13/18698	0.92596	1	0.873586	1
biological_process	GO:0045087	innate immune response	1/3392	13/18698	0.92596	1	0.873586	1
biological_process	GO:0043161	proteasome-mediated ubiquitin-dependent protein catabolic process	2/3392	22/18698	0.928252	1	0.873586	2
molecular_function	GO:0004497	monooxygenase activity	51/3392	337/18698	0.938016	1	0.873586	51
molecular_function	GO:0051537	2 iron, 2 sulfur cluster binding	3/3392	31/18698	0.938163	1	0.873586	3
biological_process	GO:0008033	tRNA processing	2/3392	23/18698	0.939064	1	0.873586	2
cellular_component	GO:0005669	transcription factor TFIID complex	1/3392	14/18698	0.939401	1	0.873586	1
biological_process	GO:0006338	chromatin remodeling	1/3392	14/18698	0.939401	1	0.873586	1
molecular_function	GO:0016844	strictosidine synthase activity	1/3392	14/18698	0.939401	1	0.873586	1
molecular_function	GO:0004222	metalloendopeptidase activity	6/3392	54/18698	0.94353	1	0.873586	6
molecular_function	GO:0005506	iron ion binding	58/3392	382/18698	0.94582	1	0.873586	58
cellular_component	GO:0043229	intracellular organelle	2/3392	24/18698	0.948316	1	0.873586	2
molecular_function	GO:0051536	iron-sulfur cluster binding	2/3392	24/18698	0.948316	1	0.873586	2
molecular_function	GO:0003729	mRNA binding	13/3392	103/18698	0.949121	1	0.873586	13
biological_process	GO:0002098	tRNA wobble uridine modification	1/3392	15/18698	0.950403	1	0.873586	1
biological_process	GO:0008360	regulation of cell shape	1/3392	15/18698	0.950403	1	0.873586	1
molecular_function	GO:0008420	RNA polymerase II CTD heptapeptide repeat phosphatase activity	1/3392	15/18698	0.950403	1	0.873586	1
molecular_function	GO:0009982	pseudouridine synthase activity	1/3392	15/18698	0.950403	1	0.873586	1
cellular_component	GO:0032040	small-subunit processome	1/3392	15/18698	0.950403	1	0.873586	1
biological_process	GO:0032502	developmental process	1/3392	15/18698	0.950403	1	0.873586	1
molecular_function	GO:0035091	phosphatidylinositol binding	1/3392	15/18698	0.950403	1	0.873586	1
biological_process	GO:0044238	primary metabolic process	1/3392	15/18698	0.950403	1	0.873586	1
biological_process	GO:0070940	dephosphorylation of RNA polymerase II C-terminal domain	1/3392	15/18698	0.950403	1	0.873586	1
biological_process	GO:0006351	transcription, DNA-templated	11/3392	90/18698	0.950949	1	0.873586	11
biological_process	GO:0055085	transmembrane transport	7/3392	63/18698	0.954277	1	0.873586	7
biological_process	GO:0016579	protein deubiquitination	4/3392	41/18698	0.954791	1	0.873586	4
biological_process	GO:0015979	photosynthesis	6/3392	56/18698	0.955286	1	0.873586	6
biological_process	GO:0006417	regulation of translation	2/3392	25/18698	0.956218	1	0.873586	2
biological_process	GO:0009793	embryo development ending in seed dormancy	2/3392	25/18698	0.956218	1	0.873586	2
molecular_function	GO:0008422	beta-glucosidase activity	1/3392	16/18698	0.959407	1	0.873586	1
molecular_function	GO:0004843	thiol-dependent deubiquitinase	4/3392	42/18698	0.960522	1	0.873586	4
biological_process	GO:0006506	GPI anchor biosynthetic process	2/3392	26/18698	0.962955	1	0.873586	2
biological_process	GO:0009834	plant-type secondary cell wall biogenesis	1/3392	17/18698	0.966778	1	0.873586	1
molecular_function	GO:0043022	ribosome binding	1/3392	17/18698	0.966778	1	0.873586	1
biological_process	GO:0006817	phosphate ion transport	2/3392	27/18698	0.968689	1	0.873586	2
molecular_function	GO:0046982	protein heterodimerization activity	6/3392	59/18698	0.968801	1	0.873586	6
molecular_function	GO:0008234	cysteine-type peptidase activity	4/3392	44/18698	0.970016	1	0.873586	4
molecular_function	GO:0004364	glutathione transferase activity	6/3392	60/18698	0.972395	1	0.873586	6
biological_process	GO:0006486	protein glycosylation	10/3392	89/18698	0.972617	1	0.873586	10
cellular_component	GO:0010008	endosome membrane	1/3392	18/18698	0.97281	1	0.873586	1
molecular_function	GO:0004864	protein phosphatase inhibitor activity	2/3392	28/18698	0.973563	1	0.873586	2
biological_process	GO:0009736	cytokinin-activated signaling pathway	2/3392	28/18698	0.973563	1	0.873586	2
molecular_function	GO:0008757	S-adenosylmethionine-dependent methyltransferase activity	3/3392	37/18698	0.974648	1	0.873586	3
molecular_function	GO:0003697	single-stranded DNA binding	2/3392	29/18698	0.977699	1	0.873586	2
biological_process	GO:0042254	ribosome biogenesis	2/3392	29/18698	0.977699	1	0.873586	2
biological_process	GO:0071704	organic substance metabolic process	2/3392	29/18698	0.977699	1	0.873586	2
cellular_component	GO:0030136	clathrin-coated vesicle	1/3392	19/18698	0.977747	1	0.873586	1
biological_process	GO:0099402	plant organ development	1/3392	19/18698	0.977747	1	0.873586	1
biological_process	GO:0006749	glutathione metabolic process	7/3392	70/18698	0.97968	1	0.873586	7
cellular_component	GO:0000139	Golgi membrane	19/3392	154/18698	0.980301	1	0.873586	19
molecular_function	GO:0008168	methyltransferase activity	14/3392	121/18698	0.981867	1	0.873586	14
molecular_function	GO:0004185	serine-type carboxypeptidase activity	5/3392	56/18698	0.982832	1	0.873586	5
biological_process	GO:0009058	biosynthetic process	10/3392	94/18698	0.983889	1	0.873586	10
biological_process	GO:0007166	cell surface receptor signaling pathway	3/3392	40/18698	0.984031	1	0.873586	3
molecular_function	GO:0042973	glucan endo-1,3-beta-D-glucosidase activity	3/3392	40/18698	0.984031	1	0.873586	3
biological_process	GO:0000272	polysaccharide catabolic process	1/3392	21/18698	0.985096	1	0.873586	1
cellular_component	GO:0009535	chloroplast thylakoid membrane	6/3392	65/18698	0.985283	1	0.873586	6
molecular_function	GO:0000049	tRNA binding	2/3392	32/18698	0.986684	1	0.873586	2
molecular_function	GO:0016491	oxidoreductase activity	62/3392	435/18698	0.987682	1	0.873586	62
molecular_function	GO:0019706	protein-cysteine S-palmitoyltransferase activity	1/3392	22/18698	0.987802	1	0.873586	1
cellular_component	GO:0031969	chloroplast membrane	1/3392	22/18698	0.987802	1	0.873586	1
molecular_function	GO:0003690	double-stranded DNA binding	6/3392	67/18698	0.98864	1	0.873586	6
molecular_function	GO:0016787	hydrolase activity	34/3392	264/18698	0.991819	1	0.873586	34
molecular_function	GO:0016779	nucleotidyltransferase activity	1/3392	24/18698	0.991831	1	0.873586	1
biological_process	GO:0009738	abscisic acid-activated signaling pathway	2/3392	35/18698	0.992103	1	0.873586	2
biological_process	GO:0006353	DNA-templated transcription, termination	5/3392	62/18698	0.992474	1	0.873586	5
molecular_function	GO:0009055	electron transfer activity	6/3392	71/18698	0.993309	1	0.873586	6
molecular_function	GO:0004565	beta-galactosidase activity	1/3392	25/18698	0.993315	1	0.873586	1
biological_process	GO:0006396	RNA processing	3/3392	46/18698	0.993827	1	0.873586	3
biological_process	GO:0009627	systemic acquired resistance	1/3392	26/18698	0.994529	1	0.873586	1
molecular_function	GO:0003714	transcription corepressor activity	1/3392	27/18698	0.995523	1	0.873586	1
biological_process	GO:0045490	pectin catabolic process	6/3392	75/18698	0.996114	1	0.873586	6
cellular_component	GO:0110165	cellular anatomical entity	5/3392	67/18698	0.996309	1	0.873586	5
biological_process	GO:0006260	DNA replication	4/3392	59/18698	0.996679	1	0.873586	4
molecular_function	GO:0008080	N-acetyltransferase activity	2/3392	40/18698	0.996736	1	0.873586	2
molecular_function	GO:0016762	xyloglucan:xyloglucosyl transferase activity	1/3392	30/18698	0.997547	1	0.873586	1
cellular_component	GO:0005743	mitochondrial inner membrane	6/3392	79/18698	0.997771	1	0.873586	6
molecular_function	GO:0016788	hydrolase activity, acting on ester bonds	11/3392	120/18698	0.998067	1	0.873586	11
molecular_function	GO:0043565	sequence-specific DNA binding	17/3392	167/18698	0.998502	1	0.873586	17
molecular_function	GO:0030599	pectinesterase activity	3/3392	55/18698	0.998591	1	0.873586	3
molecular_function	GO:0045330	aspartyl esterase activity	3/3392	55/18698	0.998591	1	0.873586	3
biological_process	GO:0042546	cell wall biogenesis	1/3392	34/18698	0.9989	1	0.873586	1
biological_process	GO:0042545	cell wall modification	3/3392	58/18698	0.999149	1	0.873586	3
biological_process	GO:0010411	xyloglucan metabolic process	1/3392	36/18698	0.999264	1	0.873586	1
molecular_function	GO:0016298	lipase activity	1/3392	37/18698	0.999397	1	0.873586	1
molecular_function	GO:0015299	solute:proton antiporter activity	1/3392	38/18698	0.999507	1	0.873586	1
biological_process	GO:0006952	defense response	64/3392	500/18698	0.999564	1	0.873586	64
biological_process	GO:0032259	methylation	15/3392	167/18698	0.999719	1	0.873586	15
molecular_function	GO:0030145	manganese ion binding	3/3392	71/18698	0.999909	1	0.873586	3
molecular_function	GO:0043531	ADP binding	48/3392	442/18698	0.999993	1	0.873586	48
molecular_function	GO:0004553	hydrolase activity, hydrolyzing O-glycosyl compounds	3/3392	90/18698	0.999997	1	0.873586	3
molecular_function	GO:0140359	ABC-type transporter activity	5/3392	114/18698	0.999998	1	0.873586	5
molecular_function	GO:0008061	chitin binding	1/3392	66/18698	0.999998	1	0.873586	1
cellular_component	GO:0048046	apoplast	6/3392	190/18698	1	1	0.873586	6

## Sheet: Table S8
Kyoto Encyclopedia of Genes and Genomes (KEGG) enrichment for genes that have undergone expansion in M. indica genomes
ID	Description	GeneRatio	BgRatio	pvalue	p.adjust	qvalue	Count
ko00603	Glycosphingolipid biosynthesis - globo and isoglobo series	15/1064	17/5172	4.11958e-09	4.8199e-07	3.90276e-07	15
ko04141	Protein processing in endoplasmic reticulum	71/1064	208/5172	2.31147e-06	0.000135221	0.000109491	71
ko00071	Fatty acid degradation	23/1064	52/5172	9.36247e-05	0.00365136	0.00295657	23
ko00592	alpha-Linolenic acid metabolism	24/1064	58/5172	0.000234614	0.00686247	0.00555666	24
ko00903	Limonene and pinene degradation	7/1064	10/5172	0.00102144	0.0177234	0.014351	7
ko00010	Glycolysis / Gluconeogenesis	43/1064	134/5172	0.00102251	0.0177234	0.014351	43
ko00600	Sphingolipid metabolism	15/1064	33/5172	0.00109816	0.0177234	0.014351	15
ko00340	Histidine metabolism	11/1064	21/5172	0.00121186	0.0177234	0.014351	11
ko01250	Biosynthesis of nucleotide sugars	28/1064	81/5172	0.00223255	0.027624	0.0223676	28
ko00270	Cysteine and methionine metabolism	38/1064	120/5172	0.00255874	0.027624	0.0223676	38
ko04145	Phagosome	27/1064	78/5172	0.00259713	0.027624	0.0223676	27
ko00052	Galactose metabolism	23/1064	64/5172	0.00305923	0.0298275	0.0241518	23
ko03015	mRNA surveillance pathway	37/1064	119/5172	0.00409552	0.0368597	0.0298459	37
ko00780	Biotin metabolism	8/1064	15/5172	0.00502863	0.042025	0.0340284	8
ko00073	Cutin, suberine and wax biosynthesis	15/1064	38/5172	0.00582445	0.0454307	0.036786	15
ko04120	Ubiquitin mediated proteolysis	40/1064	136/5172	0.00837072	0.0612109	0.0495635	40
ko00330	Arginine and proline metabolism	20/1064	59/5172	0.0114737	0.0785392	0.0635945	20
ko04144	Endocytosis	46/1064	164/5172	0.0124514	0.0785392	0.0635945	46
ko00030	Pentose phosphate pathway	18/1064	52/5172	0.0127542	0.0785392	0.0635945	18
ko00620	Pyruvate metabolism	28/1064	96/5172	0.0275621	0.161238	0.130557	28
ko00380	Tryptophan metabolism	22/1064	73/5172	0.0334239	0.179812	0.145597	22
ko00940	Phenylpropanoid biosynthesis	47/1064	178/5172	0.0338108	0.179812	0.145597	47
ko00531	Glycosaminoglycan degradation	5/1064	10/5172	0.0365764	0.186062	0.150658	5
ko00920	Sulfur metabolism	11/1064	31/5172	0.0389977	0.190114	0.153938	11
ko01230	Biosynthesis of amino acids	55/1064	215/5172	0.0408725	0.191283	0.154885	55
ko03010	Ribosome	62/1064	247/5172	0.0446927	0.198225	0.160506	62
ko00900	Terpenoid backbone biosynthesis	17/1064	55/5172	0.0457441	0.198225	0.160506	17
ko04130	SNARE interactions in vesicular transport	12/1064	37/5172	0.0615676	0.253147	0.204978	12
ko04070	Phosphatidylinositol signaling system	16/1064	53/5172	0.062746	0.253147	0.204978	16
ko00902	Monoterpenoid biosynthesis	13/1064	42/5172	0.0741444	0.288676	0.233746	13
ko00511	Other glycan degradation	7/1064	19/5172	0.0764868	0.288676	0.233746	7
ko04146	Peroxisome	22/1064	81/5172	0.0929486	0.339843	0.275177	22
ko01200	Carbon metabolism	58/1064	241/5172	0.0995654	0.353005	0.285834	58
ko00565	Ether lipid metabolism	10/1064	32/5172	0.1038	0.355281	0.287677	10
ko00966	Glucosinolate biosynthesis	5/1064	13/5172	0.109028	0.355281	0.287677	5
ko00360	Phenylalanine metabolism	16/1064	57/5172	0.109317	0.355281	0.287677	16
ko04136	Autophagy - other	11/1064	37/5172	0.121333	0.383674	0.310667	11
ko00280	Valine, leucine and isoleucine degradation	16/1064	59/5172	0.13884	0.427482	0.346139	16
ko00730	Thiamine metabolism	7/1064	22/5172	0.148361	0.445084	0.360392	7
ko00190	Oxidative phosphorylation	30/1064	124/5172	0.1836	0.530929	0.429902	30
ko03013	Nucleocytoplasmic transport	23/1064	93/5172	0.189964	0.530929	0.429902	23
ko00710	Carbon fixation in photosynthetic organisms	16/1064	62/5172	0.19059	0.530929	0.429902	16
ko04626	Plant-pathogen interaction	70/1064	312/5172	0.219782	0.59308	0.480227	70
ko00310	Lysine degradation	12/1064	46/5172	0.223039	0.59308	0.480227	12
ko00220	Arginine biosynthesis	8/1064	29/5172	0.23298	0.605748	0.490484	8
ko00450	Selenocompound metabolism	6/1064	21/5172	0.251721	0.621352	0.503119	6
ko00910	Nitrogen metabolism	9/1064	34/5172	0.253089	0.621352	0.503119	9
ko00564	Glycerophospholipid metabolism	23/1064	97/5172	0.254914	0.621352	0.503119	23
ko00051	Fructose and mannose metabolism	15/1064	62/5172	0.283552	0.677053	0.548221	15
ko00040	Pentose and glucuronate interconversions	33/1064	147/5172	0.314788	0.725084	0.587113	33
ko00630	Glyoxylate and dicarboxylate metabolism	16/1064	68/5172	0.316062	0.725084	0.587113	16
ko01240	Biosynthesis of cofactors	51/1064	233/5172	0.330826	0.744358	0.602719	51
ko00410	beta-Alanine metabolism	11/1064	47/5172	0.369685	0.794183	0.643063	11
ko00760	Nicotinate and nicotinamide metabolism	6/1064	24/5172	0.370797	0.794183	0.643063	6
ko00750	Vitamin B6 metabolism	4/1064	15/5172	0.373334	0.794183	0.643063	4
ko00561	Glycerolipid metabolism	18/1064	82/5172	0.421137	0.862641	0.698495	18
ko00062	Fatty acid elongation	7/1064	30/5172	0.423903	0.862641	0.698495	7
ko00562	Inositol phosphate metabolism	15/1064	68/5172	0.427634	0.862641	0.698495	15
ko00650	Butanoate metabolism	5/1064	21/5172	0.440249	0.873036	0.706912	5
ko00230	Purine metabolism	17/1064	79/5172	0.46169	0.886867	0.718111	17
ko03050	Proteasome	12/1064	55/5172	0.462384	0.886867	0.718111	12
ko01212	Fatty acid metabolism	16/1064	76/5172	0.50442	0.945067	0.765236	16
ko00770	Pantothenate and CoA biosynthesis	10/1064	47/5172	0.510278	0.945067	0.765236	10
ko03060	Protein export	12/1064	57/5172	0.51696	0.945067	0.765236	12
ko00053	Ascorbate and aldarate metabolism	14/1064	68/5172	0.547323	0.985182	0.797718	14
ko00250	Alanine, aspartate and glutamate metabolism	10/1064	49/5172	0.568398	0.999962	0.809686	10
ko00514	Other types of O-glycan biosynthesis	3/1064	14/5172	0.573426	0.999962	0.809686	3
ko04016	MAPK signaling pathway - plant	31/1064	154/5172	0.587531	0.999962	0.809686	31
ko03018	RNA degradation	21/1064	105/5172	0.597446	0.999962	0.809686	21
ko00513	Various types of N-glycan biosynthesis	6/1064	31/5172	0.637526	0.999962	0.809686	6
ko03020	RNA polymerase	8/1064	42/5172	0.657394	0.999962	0.809686	8
ko00260	Glycine, serine and threonine metabolism	12/1064	63/5172	0.667568	0.999962	0.809686	12
ko03440	Homologous recombination	10/1064	54/5172	0.698599	0.999962	0.809686	10
ko00430	Taurine and hypotaurine metabolism	3/1064	18/5172	0.748357	0.999962	0.809686	3
ko03410	Base excision repair	7/1064	42/5172	0.790389	0.999962	0.809686	7
ko01210	2-Oxocarboxylic acid metabolism	9/1064	53/5172	0.790995	0.999962	0.809686	9
ko00904	Diterpenoid biosynthesis	5/1064	31/5172	0.794748	0.999962	0.809686	5
ko00020	Citrate cycle (TCA cycle)	8/1064	48/5172	0.800189	0.999962	0.809686	8
ko00510	N-Glycan biosynthesis	7/1064	43/5172	0.810921	0.999962	0.809686	7
ko03008	Ribosome biogenesis in eukaryotes	13/1064	76/5172	0.813565	0.999962	0.809686	13
ko00520	Amino sugar and nucleotide sugar metabolism	30/1064	168/5172	0.83692	0.999962	0.809686	30
ko00670	One carbon pool by folate	3/1064	22/5172	0.860712	0.999962	0.809686	3
ko00061	Fatty acid biosynthesis	8/1064	52/5172	0.867051	0.999962	0.809686	8
ko03022	Basal transcription factors	6/1064	41/5172	0.875722	0.999962	0.809686	6
ko00790	Folate biosynthesis	3/1064	23/5172	0.880795	0.999962	0.809686	3
ko00906	Carotenoid biosynthesis	4/1064	31/5172	0.906869	0.999962	0.809686	4
ko00196	Photosynthesis - antenna proteins	2/1064	18/5172	0.910747	0.999962	0.809686	2
ko00740	Riboflavin metabolism	2/1064	18/5172	0.910747	0.999962	0.809686	2
ko03040	Spliceosome	31/1064	186/5172	0.927144	0.999962	0.809686	31
ko00100	Steroid biosynthesis	5/1064	40/5172	0.936227	0.999962	0.809686	5
ko04075	Plant hormone signal transduction	44/1064	263/5172	0.954283	0.999962	0.809686	44
ko03030	DNA replication	6/1064	49/5172	0.955689	0.999962	0.809686	6
ko00909	Sesquiterpenoid and triterpenoid biosynthesis	8/1064	62/5172	0.958246	0.999962	0.809686	8
ko00460	Cyanoamino acid metabolism	7/1064	56/5172	0.959476	0.999962	0.809686	7
ko03420	Nucleotide excision repair	7/1064	56/5172	0.959476	0.999962	0.809686	7
ko00500	Starch and sucrose metabolism	25/1064	161/5172	0.959829	0.999962	0.809686	25
ko00970	Aminoacyl-tRNA biosynthesis	8/1064	65/5172	0.971469	0.999962	0.809686	8
ko00240	Pyrimidine metabolism	7/1064	59/5172	0.972831	0.999962	0.809686	7
ko00591	Linoleic acid metabolism	1/1064	17/5172	0.980205	0.999962	0.809686	1
ko00860	Porphyrin metabolism	5/1064	49/5172	0.983238	0.999962	0.809686	5
ko00640	Propanoate metabolism	3/1064	35/5172	0.984482	0.999962	0.809686	3
ko00590	Arachidonic acid metabolism	1/1064	19/5172	0.987534	0.999962	0.809686	1
ko00563	Glycosylphosphatidylinositol (GPI)-anchor biosynthesis	2/1064	29/5172	0.989458	0.999962	0.809686	2
ko00350	Tyrosine metabolism	6/1064	59/5172	0.989571	0.999962	0.809686	6
ko03430	Mismatch repair	3/1064	38/5172	0.991012	0.999962	0.809686	3
ko00290	Valine, leucine and isoleucine biosynthesis	1/1064	21/5172	0.992151	0.999962	0.809686	1
ko00195	Photosynthesis	5/1064	54/5172	0.992439	0.999962	0.809686	5
ko00480	Glutathione metabolism	12/1064	102/5172	0.993521	0.999962	0.809686	12
ko00400	Phenylalanine, tyrosine and tryptophan biosynthesis	6/1064	64/5172	0.995195	0.999962	0.809686	6
ko00999	Biosynthesis of various plant secondary metabolites	5/1064	57/5172	0.995381	0.999962	0.809686	5
ko00908	Zeatin biosynthesis	3/1064	43/5172	0.996465	0.999962	0.809686	3
ko04712	Circadian rhythm - plant	6/1064	68/5172	0.997467	0.999962	0.809686	6
ko00130	Ubiquinone and other terpenoid-quinone biosynthesis	4/1064	53/5172	0.997526	0.999962	0.809686	4
ko01040	Biosynthesis of unsaturated fatty acids	1/1064	29/5172	0.998769	0.999962	0.809686	1
ko02010	ABC transporters	3/1064	53/5172	0.999489	0.999962	0.809686	3
ko00941	Flavonoid biosynthesis	8/1064	94/5172	0.999594	0.999962	0.809686	8
ko00945	Stilbenoid, diarylheptanoid and gingerol biosynthesis	1/1064	44/5172	0.999962	0.999962	0.809686	1

## Sheet: Table S9
Gene Ontology (GO) analysis for genes that have undergone expansion in A. occidentale genomes
ONTOLOGY	ID	Description	GeneRatio	BgRatio	pvalue	p.adjust	qvalue	Count
molecular_function	GO:0030247	polysaccharide binding	76/5402	102/18698	1.62709e-21	9.42088e-19	8.28962e-19	76
molecular_function	GO:0051119	sugar transmembrane transporter activity	27/5402	31/18698	2.25833e-11	6.53787e-09	5.7528e-09	27
cellular_component	GO:0048046	apoplast	95/5402	190/18698	6.1729e-10	1.19137e-07	1.04831e-07	95
molecular_function	GO:0016628	oxidoreductase activity, acting on the CH-CH group of donors, NAD or NADP as acceptor	22/5402	25/18698	1.16299e-09	1.68343e-07	1.48128e-07	22
biological_process	GO:0006468	protein phosphorylation	43/5402	68/18698	4.11903e-09	4.76984e-07	4.19708e-07	43
biological_process	GO:0010411	xyloglucan metabolic process	27/5402	36/18698	1.33664e-08	1.28986e-06	1.13497e-06	27
molecular_function	GO:0004712	protein serine/threonine/tyrosine kinase activity	90/5402	188/18698	2.59069e-08	2.14287e-06	1.88556e-06	90
biological_process	GO:0046274	lignin catabolic process	28/5402	39/18698	3.568e-08	2.29541e-06	2.01978e-06	28
molecular_function	GO:0052716	hydroquinone:oxygen oxidoreductase activity	28/5402	39/18698	3.568e-08	2.29541e-06	2.01978e-06	28
molecular_function	GO:0016762	xyloglucan:xyloglucosyl transferase activity	22/5402	30/18698	5.94619e-07	3.44284e-05	3.02943e-05	22
molecular_function	GO:0106310	protein serine kinase activity	80/5402	175/18698	1.58428e-06	8.33905e-05	7.3377e-05	80
molecular_function	GO:0005200	structural constituent of cytoskeleton	14/5402	16/18698	1.78861e-06	8.63006e-05	7.59377e-05	14
cellular_component	GO:0005874	microtubule	50/5402	97/18698	2.17108e-06	9.10954e-05	8.01566e-05	50
biological_process	GO:0071555	cell wall organization	46/5402	87/18698	2.20265e-06	9.10954e-05	8.01566e-05	46
molecular_function	GO:0005507	copper ion binding	43/5402	84/18698	1.36969e-05	0.000528702	0.000465215	43
molecular_function	GO:0003924	GTPase activity	72/5402	162/18698	1.71662e-05	0.000621201	0.000546607	72
biological_process	GO:0048364	root development	15/5402	20/18698	2.59326e-05	0.000883234	0.000777176	15
molecular_function	GO:0016760	cellulose synthase (UDP-forming) activity	18/5402	27/18698	5.19577e-05	0.00167131	0.00147062	18
biological_process	GO:0010088	phloem development	13/5402	17/18698	6.64149e-05	0.00194116	0.00170807	13
biological_process	GO:0042546	cell wall biogenesis	21/5402	34/18698	6.70523e-05	0.00194116	0.00170807	21
molecular_function	GO:0010333	terpene synthase activity	24/5402	41/18698	7.05632e-05	0.00194553	0.00171191	24
biological_process	GO:0016102	diterpenoid biosynthetic process	20/5402	32/18698	7.87088e-05	0.00207147	0.00182273	20
molecular_function	GO:0016491	oxidoreductase activity	162/5402	435/18698	8.80788e-05	0.00221729	0.00195104	162
biological_process	GO:0048544	recognition of pollen	39/5402	79/18698	9.55056e-05	0.00230407	0.0020274	39
cellular_component	GO:0000786	nucleosome	17/5402	26/18698	0.000121572	0.0028156	0.00247751	17
biological_process	GO:0030244	cellulose biosynthetic process	19/5402	31/18698	0.000172956	0.00385161	0.00338911	19
molecular_function	GO:0004553	hydrolase activity, hydrolyzing O-glycosyl compounds	42/5402	90/18698	0.000257917	0.00553089	0.00486674	42
molecular_function	GO:0005525	GTP binding	82/5402	203/18698	0.000272345	0.0056317	0.00495545	82
biological_process	GO:0000160	phosphorelay signal transduction system	23/5402	42/18698	0.000387728	0.00774119	0.00681163	23
molecular_function	GO:0004707	MAP kinase activity	9/5402	11/18698	0.000421188	0.0078667	0.00692206	9
molecular_function	GO:0061608	nuclear import signal receptor activity	9/5402	11/18698	0.000421188	0.0078667	0.00692206	9
molecular_function	GO:0004565	beta-galactosidase activity	15/5402	25/18698	0.00115452	0.0185628	0.0163338	15
molecular_function	GO:0005516	calmodulin binding	40/5402	90/18698	0.00118768	0.0185628	0.0163338	40
biological_process	GO:0006970	response to osmotic stress	8/5402	10/18698	0.0012046	0.0185628	0.0163338	8
molecular_function	GO:0008519	ammonium transmembrane transporter activity	8/5402	10/18698	0.0012046	0.0185628	0.0163338	8
cellular_component	GO:0016459	myosin complex	8/5402	10/18698	0.0012046	0.0185628	0.0163338	8
biological_process	GO:0009734	auxin-activated signaling pathway	45/5402	104/18698	0.00120645	0.0185628	0.0163338	45
biological_process	GO:0010033	response to organic substance	9/5402	12/18698	0.00125034	0.0185628	0.0163338	9
biological_process	GO:1901700	response to oxygen-containing compound	9/5402	12/18698	0.00125034	0.0185628	0.0163338	9
cellular_component	GO:0005794	Golgi apparatus	58/5402	142/18698	0.00145939	0.0211246	0.018588	58
molecular_function	GO:0003779	actin binding	22/5402	43/18698	0.00171555	0.024227	0.0213178	22
molecular_function	GO:0016788	hydrolase activity, acting on ester bonds	50/5402	120/18698	0.00181359	0.0250016	0.0219994	50
molecular_function	GO:0015276	ligand-gated ion channel activity	19/5402	36/18698	0.0021929	0.0295277	0.025982	19
biological_process	GO:0009116	nucleoside metabolic process	11/5402	17/18698	0.00230993	0.0297212	0.0261522	11
cellular_component	GO:0009506	plasmodesma	11/5402	17/18698	0.00230993	0.0297212	0.0261522	11
biological_process	GO:0006096	glycolytic process	18/5402	34/18698	0.00272412	0.0342884	0.0301711	18
biological_process	GO:0006535	cysteine biosynthetic process from serine	9/5402	13/18698	0.0030199	0.0364275	0.0320533	9
molecular_function	GO:0015145	monosaccharide transmembrane transporter activity	9/5402	13/18698	0.0030199	0.0364275	0.0320533	9
biological_process	GO:0048608	reproductive structure development	8/5402	11/18698	0.00329372	0.0389196	0.0342462	8
molecular_function	GO:0000287	magnesium ion binding	49/5402	121/18698	0.00398726	0.0456213	0.0401431	49
biological_process	GO:0006417	regulation of translation	14/5402	25/18698	0.00409725	0.0456213	0.0401431	14
biological_process	GO:0007017	microtubule-based process	14/5402	25/18698	0.00409725	0.0456213	0.0401431	14
molecular_function	GO:0043565	sequence-specific DNA binding	64/5402	167/18698	0.005262	0.0574849	0.0505821	64
molecular_function	GO:0005544	calcium-dependent phospholipid binding	9/5402	14/18698	0.00629281	0.0674729	0.0593707	9
biological_process	GO:0009627	systemic acquired resistance	14/5402	26/18698	0.0065398	0.0688463	0.0605792	14
biological_process	GO:0009740	gibberellic acid mediated signaling pathway	8/5402	12/18698	0.00738047	0.0763087	0.0671456	8
molecular_function	GO:0140359	ABC-type transporter activity	45/5402	114/18698	0.00960783	0.0962258	0.084671	45
molecular_function	GO:0042973	glucan endo-1,3-beta-D-glucosidase activity	19/5402	40/18698	0.0096392	0.0962258	0.084671	19
biological_process	GO:0042742	defense response to bacterium	21/5402	46/18698	0.0115124	0.112978	0.0994112	21
molecular_function	GO:0019888	protein phosphatase regulator activity	9/5402	15/18698	0.0117253	0.113149	0.0995622	9
molecular_function	GO:0003700	DNA-binding transcription factor activity	165/5402	491/18698	0.0119338	0.113273	0.0996715	165
molecular_function	GO:0003774	cytoskeletal motor activity	11/5402	20/18698	0.0127456	0.117138	0.103072	11
biological_process	GO:0046777	protein autophosphorylation	11/5402	20/18698	0.0127456	0.117138	0.103072	11
cellular_component	GO:0000159	protein phosphatase type 2A complex	8/5402	13/18698	0.0143574	0.127891	0.112534	8
biological_process	GO:0006857	oligopeptide transport	8/5402	13/18698	0.0143574	0.127891	0.112534	8
cellular_component	GO:0005802	trans-Golgi network	12/5402	23/18698	0.0157835	0.133912	0.117832	12
biological_process	GO:0009737	response to abscisic acid	12/5402	23/18698	0.0157835	0.133912	0.117832	12
biological_process	GO:0006334	nucleosome assembly	10/5402	18/18698	0.0159584	0.133912	0.117832	10
biological_process	GO:0048367	shoot system development	10/5402	18/18698	0.0159584	0.133912	0.117832	10
biological_process	GO:0055072	iron ion homeostasis	7/5402	11/18698	0.0174492	0.14433	0.126999	7
molecular_function	GO:0046982	protein heterodimerization activity	25/5402	59/18698	0.0183715	0.149819	0.131828	25
molecular_function	GO:0005388	P-type calcium transporter activity	16/5402	34/18698	0.018704	0.150412	0.13235	16
biological_process	GO:0006397	mRNA processing	28/5402	68/18698	0.0199601	0.152415	0.134113	28
biological_process	GO:0000226	microtubule cytoskeleton organization	9/5402	16/18698	0.0200061	0.152415	0.134113	9
cellular_component	GO:0016602	CCAAT-binding factor complex	9/5402	16/18698	0.0200061	0.152415	0.134113	9
molecular_function	GO:0048038	quinone binding	9/5402	16/18698	0.0200061	0.152415	0.134113	9
biological_process	GO:0005975	carbohydrate metabolic process	128/5402	379/18698	0.0207421	0.15597	0.137241	128
biological_process	GO:0006950	response to stress	14/5402	29/18698	0.021116	0.156746	0.137924	14
molecular_function	GO:0008289	lipid binding	33/5402	84/18698	0.0258447	0.18859	0.165944	33
molecular_function	GO:0004190	aspartic-type endopeptidase activity	35/5402	90/18698	0.0260573	0.18859	0.165944	35
cellular_component	GO:0000785	chromatin	7/5402	12/18698	0.0315455	0.212382	0.186879	7
molecular_function	GO:0001228	DNA-binding transcription activator activity, RNA polymerase II-specific	7/5402	12/18698	0.0315455	0.212382	0.186879	7
biological_process	GO:0010215	cellulose microfibril organization	7/5402	12/18698	0.0315455	0.212382	0.186879	7
molecular_function	GO:0016763	pentosyltransferase activity	7/5402	12/18698	0.0315455	0.212382	0.186879	7
biological_process	GO:0048511	rhythmic process	7/5402	12/18698	0.0315455	0.212382	0.186879	7
biological_process	GO:0050896	response to stimulus	7/5402	12/18698	0.0315455	0.212382	0.186879	7
molecular_function	GO:0071949	FAD binding	25/5402	62/18698	0.035064	0.233357	0.205336	25
cellular_component	GO:0005789	endoplasmic reticulum membrane	49/5402	135/18698	0.0371985	0.24475	0.21536	49
molecular_function	GO:0080115	myosin XI tail binding	6/5402	10/18698	0.0396389	0.257875	0.22691	6
cellular_component	GO:0032040	small-subunit processome	8/5402	15/18698	0.0404071	0.259952	0.228737	8
biological_process	GO:0019252	starch biosynthetic process	11/5402	23/18698	0.0421932	0.26846	0.236224	11
biological_process	GO:0006325	chromatin organization	27/5402	69/18698	0.0430799	0.271122	0.238566	27
biological_process	GO:0006886	intracellular protein transport	43/5402	118/18698	0.0455239	0.283423	0.24939	43
cellular_component	GO:0005887	integral component of plasma membrane	12/5402	26/18698	0.0461378	0.284189	0.250064	12
cellular_component	GO:0010008	endosome membrane	9/5402	18/18698	0.0476151	0.290201	0.255354	9
biological_process	GO:0006995	cellular response to nitrogen starvation	7/5402	13/18698	0.0515984	0.304852	0.268245	7
biological_process	GO:0051171	regulation of nitrogen compound metabolic process	7/5402	13/18698	0.0515984	0.304852	0.268245	7
biological_process	GO:0080090	regulation of primary metabolic process	7/5402	13/18698	0.0515984	0.304852	0.268245	7
molecular_function	GO:0008194	UDP-glycosyltransferase activity	76/5402	225/18698	0.0617474	0.357932	0.314952	76
molecular_function	GO:0003714	transcription corepressor activity	12/5402	27/18698	0.061819	0.357932	0.314952	12
molecular_function	GO:0005484	SNAP receptor activity	13/5402	30/18698	0.0647878	0.371407	0.326809	13
molecular_function	GO:0061630	ubiquitin protein ligase activity	23/5402	60/18698	0.0728851	0.412107	0.362621	23
molecular_function	GO:0031625	ubiquitin protein ligase binding	10/5402	22/18698	0.0733109	0.412107	0.362621	10
biological_process	GO:0009058	biosynthetic process	34/5402	94/18698	0.0760383	0.423329	0.372496	34
molecular_function	GO:0008173	RNA methyltransferase activity	7/5402	14/18698	0.0780866	0.430592	0.378887	7
biological_process	GO:0009736	cytokinin-activated signaling pathway	12/5402	28/18698	0.080642	0.440488	0.387594	12
molecular_function	GO:0004722	protein serine/threonine phosphatase activity	8/5402	17/18698	0.0866049	0.464298	0.408545	8
molecular_function	GO:0035673	oligopeptide transmembrane transporter activity	8/5402	17/18698	0.0866049	0.464298	0.408545	8
biological_process	GO:0015031	protein transport	55/5402	162/18698	0.0915017	0.48605	0.427685	55
biological_process	GO:0009742	brassinosteroid mediated signaling pathway	6/5402	12/18698	0.100987	0.526771	0.463517	6
biological_process	GO:0009765	photosynthesis, light harvesting	6/5402	12/18698	0.100987	0.526771	0.463517	6
biological_process	GO:0016567	protein ubiquitination	49/5402	144/18698	0.10274	0.531129	0.467351	49
molecular_function	GO:0003729	mRNA binding	36/5402	103/18698	0.106655	0.535304	0.471025	36
molecular_function	GO:0016757	glycosyltransferase activity	36/5402	103/18698	0.106655	0.535304	0.471025	36
cellular_component	GO:0005819	spindle	7/5402	15/18698	0.111056	0.535304	0.471025	7
biological_process	GO:0006465	signal peptide processing	7/5402	15/18698	0.111056	0.535304	0.471025	7
molecular_function	GO:0009982	pseudouridine synthase activity	7/5402	15/18698	0.111056	0.535304	0.471025	7
molecular_function	GO:0035091	phosphatidylinositol binding	7/5402	15/18698	0.111056	0.535304	0.471025	7
biological_process	GO:0140021	mitochondrial ADP transmembrane transport	7/5402	15/18698	0.111056	0.535304	0.471025	7
biological_process	GO:1990544	mitochondrial ATP transmembrane transport	7/5402	15/18698	0.111056	0.535304	0.471025	7
molecular_function	GO:0000981	DNA-binding transcription factor activity, RNA polymerase II-specific	26/5402	72/18698	0.111868	0.535304	0.471025	26
biological_process	GO:0006730	one-carbon metabolic process	8/5402	18/18698	0.117797	0.559052	0.491921	8
molecular_function	GO:0043130	ubiquitin binding	12/5402	30/18698	0.127965	0.602371	0.530039	12
biological_process	GO:0000278	mitotic cell cycle	5/5402	10/18698	0.131841	0.610688	0.537357	5
molecular_function	GO:0008374	O-acyltransferase activity	5/5402	10/18698	0.131841	0.610688	0.537357	5
biological_process	GO:0048856	anatomical structure development	6/5402	13/18698	0.143321	0.658592	0.579509	6
molecular_function	GO:0005471	ATP:ADP antiporter activity	7/5402	16/18698	0.150138	0.673876	0.592957	7
biological_process	GO:0007015	actin filament organization	7/5402	16/18698	0.150138	0.673876	0.592957	7
molecular_function	GO:0008236	serine-type peptidase activity	7/5402	16/18698	0.150138	0.673876	0.592957	7
cellular_component	GO:0005777	peroxisome	14/5402	37/18698	0.153758	0.675734	0.594592	14
molecular_function	GO:0008017	microtubule binding	34/5402	100/18698	0.153993	0.675734	0.594592	34
biological_process	GO:0060320	rejection of self pollen	8/5402	19/18698	0.154099	0.675734	0.594592	8
molecular_function	GO:0000977	RNA polymerase II transcription regulatory region sequence-specific DNA binding	13/5402	34/18698	0.15522	0.675734	0.594592	13
molecular_function	GO:0106307	protein serine/threonine phosphatase activity	28/5402	81/18698	0.156938	0.678114	0.596686	28
molecular_function	GO:0016705	oxidoreductase activity, acting on paired donors, with incorporation or reduction of molecular oxygen	112/5402	358/18698	0.17078	0.732458	0.644504	112
biological_process	GO:0016579	protein deubiquitination	15/5402	41/18698	0.178782	0.755922	0.665151	15
molecular_function	GO:0004743	pyruvate kinase activity	5/5402	11/18698	0.186487	0.755922	0.665151	5
biological_process	GO:0009755	hormone-mediated signaling pathway	5/5402	11/18698	0.186487	0.755922	0.665151	5
molecular_function	GO:0030955	potassium ion binding	5/5402	11/18698	0.186487	0.755922	0.665151	5
molecular_function	GO:0043621	protein self-association	5/5402	11/18698	0.186487	0.755922	0.665151	5
biological_process	GO:0045944	positive regulation of transcription by RNA polymerase II	19/5402	54/18698	0.190297	0.755922	0.665151	19
cellular_component	GO:0000124	SAGA complex	6/5402	14/18698	0.192246	0.755922	0.665151	6
molecular_function	GO:0005096	GTPase activator activity	10/5402	26/18698	0.192422	0.755922	0.665151	10
molecular_function	GO:0004497	monooxygenase activity	105/5402	337/18698	0.192759	0.755922	0.665151	105
biological_process	GO:0009834	plant-type secondary cell wall biogenesis	7/5402	17/18698	0.194611	0.755922	0.665151	7
biological_process	GO:0015743	malate transport	7/5402	17/18698	0.194611	0.755922	0.665151	7
biological_process	GO:0006606	protein import into nucleus	8/5402	20/18698	0.19498	0.755922	0.665151	8
biological_process	GO:0018105	peptidyl-serine phosphorylation	8/5402	20/18698	0.19498	0.755922	0.665151	8
cellular_component	GO:0031201	SNARE complex	8/5402	20/18698	0.19498	0.755922	0.665151	8
biological_process	GO:0006412	translation	77/5402	244/18698	0.195835	0.755922	0.665151	77
molecular_function	GO:0005506	iron ion binding	118/5402	382/18698	0.207079	0.788368	0.693701	118
molecular_function	GO:0004843	thiol-dependent deubiquitinase	15/5402	42/18698	0.207657	0.788368	0.693701	15
cellular_component	GO:0005840	ribosome	58/5402	182/18698	0.208325	0.788368	0.693701	58
molecular_function	GO:0030145	manganese ion binding	24/5402	71/18698	0.214566	0.806711	0.709841	24
cellular_component	GO:0046658	anchored component of plasma membrane	13/5402	36/18698	0.216859	0.810075	0.712801	13
cellular_component	GO:0012505	endomembrane system	11/5402	30/18698	0.226242	0.839705	0.738873	11
biological_process	GO:0006887	exocytosis	10/5402	27/18698	0.230901	0.851538	0.749285	10
cellular_component	GO:0005773	vacuole	9/5402	24/18698	0.235436	0.862065	0.758548	9
molecular_function	GO:0003682	chromatin binding	15/5402	43/18698	0.238462	0.862065	0.758548	15
molecular_function	GO:0003680	minor groove of adenine-thymine-rich DNA binding	8/5402	21/18698	0.239711	0.862065	0.758548	8
biological_process	GO:0006955	immune response	8/5402	21/18698	0.239711	0.862065	0.758548	8
cellular_component	GO:0015935	small ribosomal subunit	7/5402	18/18698	0.243493	0.863469	0.759784	7
biological_process	GO:0001732	formation of cytoplasmic translation initiation complex	6/5402	15/18698	0.246373	0.863469	0.759784	6
biological_process	GO:0006891	intra-Golgi vesicle-mediated transport	6/5402	15/18698	0.246373	0.863469	0.759784	6
biological_process	GO:0006906	vesicle fusion	5/5402	12/18698	0.247558	0.863469	0.759784	5
molecular_function	GO:0071916	dipeptide transmembrane transporter activity	5/5402	12/18698	0.247558	0.863469	0.759784	5
molecular_function	GO:0106306	protein serine/threonine phosphatase activity	26/5402	79/18698	0.2498	0.866074	0.762076	26
molecular_function	GO:0003724	RNA helicase activity	25/5402	76/18698	0.256258	0.877764	0.772362	25
biological_process	GO:0055085	transmembrane transport	21/5402	63/18698	0.25746	0.877764	0.772362	21
molecular_function	GO:0003993	acid phosphatase activity	12/5402	34/18698	0.25772	0.877764	0.772362	12
molecular_function	GO:0051537	2 iron, 2 sulfur cluster binding	11/5402	31/18698	0.264685	0.896213	0.788595	11
molecular_function	GO:0097573	glutathione oxidoreductase activity	10/5402	28/18698	0.27195	0.915458	0.80553	10
molecular_function	GO:0003735	structural constituent of ribosome	77/5402	251/18698	0.286013	0.934951	0.822682	77
molecular_function	GO:0000978	RNA polymerase II cis-regulatory region sequence-specific DNA binding	13/5402	38/18698	0.287017	0.934951	0.822682	13
biological_process	GO:0030154	cell differentiation	13/5402	38/18698	0.287017	0.934951	0.822682	13
molecular_function	GO:0047834	D-threo-aldose 1-dehydrogenase activity	13/5402	38/18698	0.287017	0.934951	0.822682	13
cellular_component	GO:0043231	intracellular membrane-bounded organelle	37/5402	117/18698	0.28718	0.934951	0.822682	37
cellular_component	GO:0031969	chloroplast membrane	8/5402	22/18698	0.287429	0.934951	0.822682	8
biological_process	GO:0001522	pseudouridine synthesis	7/5402	19/18698	0.29564	0.935746	0.823382	7
biological_process	GO:0006914	autophagy	7/5402	19/18698	0.29564	0.935746	0.823382	7
biological_process	GO:0034220	ion transmembrane transport	7/5402	19/18698	0.29564	0.935746	0.823382	7
biological_process	GO:0035556	intracellular signal transduction	12/5402	35/18698	0.295754	0.935746	0.823382	12
biological_process	GO:0045892	negative regulation of transcription, DNA-templated	12/5402	35/18698	0.295754	0.935746	0.823382	12
cellular_component	GO:0005768	endosome	11/5402	32/18698	0.305045	0.947632	0.833841	11
cellular_component	GO:0005856	cytoskeleton	5/5402	13/18698	0.312706	0.947632	0.833841	5
biological_process	GO:0006289	nucleotide-excision repair	5/5402	13/18698	0.312706	0.947632	0.833841	5
biological_process	GO:0009423	chorismate biosynthetic process	5/5402	13/18698	0.312706	0.947632	0.833841	5
biological_process	GO:0016125	sterol metabolic process	5/5402	13/18698	0.312706	0.947632	0.833841	5
biological_process	GO:0045087	innate immune response	5/5402	13/18698	0.312706	0.947632	0.833841	5
biological_process	GO:0006457	protein folding	27/5402	85/18698	0.316054	0.947632	0.833841	27
biological_process	GO:0006470	protein dephosphorylation	4/5402	10/18698	0.321025	0.947632	0.833841	4
biological_process	GO:0006488	dolichol-linked oligosaccharide biosynthetic process	4/5402	10/18698	0.321025	0.947632	0.833841	4
molecular_function	GO:0008081	phosphoric diester hydrolase activity	4/5402	10/18698	0.321025	0.947632	0.833841	4
biological_process	GO:0016554	cytidine to uridine editing	4/5402	10/18698	0.321025	0.947632	0.833841	4
biological_process	GO:0051603	proteolysis involved in cellular protein catabolic process	4/5402	10/18698	0.321025	0.947632	0.833841	4
biological_process	GO:0071586	CAAX-box protein processing	4/5402	10/18698	0.321025	0.947632	0.833841	4
cellular_component	GO:0005829	cytosol	73/5402	240/18698	0.322424	0.947632	0.833841	73
biological_process	GO:0009791	post-embryonic development	9/5402	26/18698	0.325644	0.952262	0.837914	9
biological_process	GO:0009651	response to salt stress	8/5402	23/18698	0.337202	0.969247	0.85286	8
biological_process	GO:0009873	ethylene-activated signaling pathway	8/5402	23/18698	0.337202	0.969247	0.85286	8
cellular_component	GO:0005783	endoplasmic reticulum	33/5402	106/18698	0.338931	0.969247	0.85286	33
biological_process	GO:0006396	RNA processing	15/5402	46/18698	0.339822	0.969247	0.85286	15
molecular_function	GO:0015293	symporter activity	15/5402	46/18698	0.339822	0.969247	0.85286	15
molecular_function	GO:0004185	serine-type carboxypeptidase activity	18/5402	56/18698	0.341933	0.970485	0.853949	18
molecular_function	GO:0000149	SNARE binding	6/5402	17/18698	0.363842	0.994591	0.87516	6
molecular_function	GO:0005198	structural molecule activity	6/5402	17/18698	0.363842	0.994591	0.87516	6
biological_process	GO:0010052	guard cell differentiation	6/5402	17/18698	0.363842	0.994591	0.87516	6
molecular_function	GO:0016758	hexosyltransferase activity	6/5402	17/18698	0.363842	0.994591	0.87516	6
molecular_function	GO:0043022	ribosome binding	6/5402	17/18698	0.363842	0.994591	0.87516	6
cellular_component	GO:0005654	nucleoplasm	9/5402	27/18698	0.373016	0.994591	0.87516	9
biological_process	GO:0006869	lipid transport	15/5402	47/18698	0.375589	0.994591	0.87516	15
molecular_function	GO:0016791	phosphatase activity	15/5402	47/18698	0.375589	0.994591	0.87516	15
molecular_function	GO:0016298	lipase activity	12/5402	37/18698	0.375599	0.994591	0.87516	12
molecular_function	GO:0000155	phosphorelay sensor kinase activity	5/5402	14/18698	0.379628	0.994591	0.87516	5
molecular_function	GO:0004197	cysteine-type endopeptidase activity	5/5402	14/18698	0.379628	0.994591	0.87516	5
biological_process	GO:0006338	chromatin remodeling	5/5402	14/18698	0.379628	0.994591	0.87516	5
molecular_function	GO:0008324	cation transmembrane transporter activity	5/5402	14/18698	0.379628	0.994591	0.87516	5
biological_process	GO:0009617	response to bacterium	5/5402	14/18698	0.379628	0.994591	0.87516	5
cellular_component	GO:0016282	eukaryotic 43S preinitiation complex	5/5402	14/18698	0.379628	0.994591	0.87516	5
cellular_component	GO:0033290	eukaryotic 48S preinitiation complex	5/5402	14/18698	0.379628	0.994591	0.87516	5
molecular_function	GO:0042937	tripeptide transmembrane transporter activity	5/5402	14/18698	0.379628	0.994591	0.87516	5
biological_process	GO:0000373	Group II intron splicing	4/5402	11/18698	0.397905	1	0.87992	4
molecular_function	GO:0003872	6-phosphofructokinase activity	4/5402	11/18698	0.397905	1	0.87992	4
biological_process	GO:0006002	fructose 6-phosphate metabolic process	4/5402	11/18698	0.397905	1	0.87992	4
biological_process	GO:0006368	transcription elongation from RNA polymerase II promoter	4/5402	11/18698	0.397905	1	0.87992	4
biological_process	GO:0051028	mRNA transport	4/5402	11/18698	0.397905	1	0.87992	4
cellular_component	GO:0005643	nuclear pore	7/5402	21/18698	0.404907	1	0.87992	7
biological_process	GO:0006486	protein glycosylation	27/5402	89/18698	0.420661	1	0.87992	27
molecular_function	GO:0004650	polygalacturonase activity	22/5402	72/18698	0.42095	1	0.87992	22
biological_process	GO:0042026	protein refolding	6/5402	18/18698	0.424016	1	0.87992	6
biological_process	GO:0051607	defense response to virus	6/5402	18/18698	0.424016	1	0.87992	6
biological_process	GO:0009793	embryo development ending in seed dormancy	8/5402	25/18698	0.439171	1	0.87992	8
biological_process	GO:0006511	ubiquitin-dependent protein catabolic process	32/5402	107/18698	0.444281	1	0.87992	32
molecular_function	GO:0004499	N,N-dimethylaniline monooxygenase activity	5/5402	15/18698	0.446256	1	0.87992	5
biological_process	GO:0008360	regulation of cell shape	5/5402	15/18698	0.446256	1	0.87992	5
molecular_function	GO:0030976	thiamine pyrophosphate binding	5/5402	15/18698	0.446256	1	0.87992	5
biological_process	GO:0046856	phosphatidylinositol dephosphorylation	5/5402	15/18698	0.446256	1	0.87992	5
biological_process	GO:0016226	iron-sulfur cluster assembly	7/5402	22/18698	0.45973	1	0.87992	7
molecular_function	GO:0003697	single-stranded DNA binding	9/5402	29/18698	0.468552	1	0.87992	9
biological_process	GO:0042254	ribosome biogenesis	9/5402	29/18698	0.468552	1	0.87992	9
molecular_function	GO:0003725	double-stranded RNA binding	4/5402	12/18698	0.473078	1	0.87992	4
molecular_function	GO:0005249	voltage-gated potassium channel activity	4/5402	12/18698	0.473078	1	0.87992	4
cellular_component	GO:0005788	endoplasmic reticulum lumen	4/5402	12/18698	0.473078	1	0.87992	4
cellular_component	GO:0005852	eukaryotic translation initiation factor 3 complex	4/5402	12/18698	0.473078	1	0.87992	4
biological_process	GO:0005992	trehalose biosynthetic process	4/5402	12/18698	0.473078	1	0.87992	4
biological_process	GO:0006265	DNA topological change	4/5402	12/18698	0.473078	1	0.87992	4
biological_process	GO:0060255	regulation of macromolecule metabolic process	4/5402	12/18698	0.473078	1	0.87992	4
biological_process	GO:0030245	cellulose catabolic process	11/5402	36/18698	0.475046	1	0.87992	11
molecular_function	GO:0004725	protein tyrosine phosphatase activity	6/5402	19/18698	0.483266	1	0.87992	6
cellular_component	GO:0030136	clathrin-coated vesicle	6/5402	19/18698	0.483266	1	0.87992	6
molecular_function	GO:0042393	histone binding	6/5402	19/18698	0.483266	1	0.87992	6
molecular_function	GO:0016301	kinase activity	24/5402	81/18698	0.483489	1	0.87992	24
biological_process	GO:0016192	vesicle-mediated transport	26/5402	88/18698	0.48626	1	0.87992	26
biological_process	GO:0008643	carbohydrate transport	8/5402	26/18698	0.489627	1	0.87992	8
cellular_component	GO:0019005	SCF ubiquitin ligase complex	5/5402	16/18698	0.510866	1	0.87992	5
molecular_function	GO:0003713	transcription coactivator activity	7/5402	23/18698	0.513336	1	0.87992	7
molecular_function	GO:0004519	endonuclease activity	7/5402	23/18698	0.513336	1	0.87992	7
biological_process	GO:0008033	tRNA processing	7/5402	23/18698	0.513336	1	0.87992	7
molecular_function	GO:0015079	potassium ion transmembrane transporter activity	7/5402	23/18698	0.513336	1	0.87992	7
biological_process	GO:0006310	DNA recombination	9/5402	30/18698	0.515358	1	0.87992	9
molecular_function	GO:0019843	rRNA binding	11/5402	37/18698	0.51712	1	0.87992	11
molecular_function	GO:0051082	unfolded protein binding	17/5402	58/18698	0.521516	1	0.87992	17
cellular_component	GO:0009535	chloroplast thylakoid membrane	19/5402	65/18698	0.522788	1	0.87992	19
cellular_component	GO:0005743	mitochondrial inner membrane	23/5402	79/18698	0.525137	1	0.87992	23
molecular_function	GO:0020037	heme binding	128/5402	444/18698	0.529915	1	0.87992	128
molecular_function	GO:0008810	cellulase activity	10/5402	34/18698	0.537958	1	0.87992	10
biological_process	GO:0010468	regulation of gene expression	10/5402	34/18698	0.537958	1	0.87992	10
biological_process	GO:0008380	RNA splicing	8/5402	27/18698	0.538726	1	0.87992	8
biological_process	GO:0006807	nitrogen compound metabolic process	6/5402	20/18698	0.540448	1	0.87992	6
biological_process	GO:0031146	SCF-dependent proteasomal ubiquitin-dependent protein catabolic process	6/5402	20/18698	0.540448	1	0.87992	6
biological_process	GO:0006635	fatty acid beta-oxidation	4/5402	13/18698	0.544355	1	0.87992	4
biological_process	GO:0009908	flower development	4/5402	13/18698	0.544355	1	0.87992	4
cellular_component	GO:0030286	dynein complex	4/5402	13/18698	0.544355	1	0.87992	4
biological_process	GO:0042147	retrograde transport, endosome to Golgi	4/5402	13/18698	0.544355	1	0.87992	4
molecular_function	GO:0045735	nutrient reservoir activity	4/5402	13/18698	0.544355	1	0.87992	4
biological_process	GO:0051321	meiotic cell cycle	4/5402	13/18698	0.544355	1	0.87992	4
molecular_function	GO:0003678	DNA helicase activity	7/5402	24/18698	0.56491	1	0.87992	7
molecular_function	GO:0010181	FMN binding	7/5402	24/18698	0.56491	1	0.87992	7
biological_process	GO:0006357	regulation of transcription by RNA polymerase II	26/5402	91/18698	0.566464	1	0.87992	26
molecular_function	GO:0016887	ATP hydrolysis activity	76/5402	266/18698	0.569373	1	0.87992	76
biological_process	GO:0009738	abscisic acid-activated signaling pathway	10/5402	35/18698	0.580215	1	0.87992	10
cellular_component	GO:0022625	cytosolic large ribosomal subunit	8/5402	28/18698	0.585861	1	0.87992	8
molecular_function	GO:0002161	aminoacyl-tRNA editing activity	3/5402	10/18698	0.587134	1	0.87992	3
molecular_function	GO:0003918	DNA topoisomerase type II (double strand cut, ATP-hydrolyzing) activity	3/5402	10/18698	0.587134	1	0.87992	3
molecular_function	GO:0004518	nuclease activity	3/5402	10/18698	0.587134	1	0.87992	3
cellular_component	GO:0005758	mitochondrial intermembrane space	3/5402	10/18698	0.587134	1	0.87992	3
biological_process	GO:0006298	mismatch repair	3/5402	10/18698	0.587134	1	0.87992	3
biological_process	GO:0006302	double-strand break repair	3/5402	10/18698	0.587134	1	0.87992	3
biological_process	GO:0006614	SRP-dependent cotranslational protein targeting to membrane	3/5402	10/18698	0.587134	1	0.87992	3
molecular_function	GO:0008083	growth factor activity	3/5402	10/18698	0.587134	1	0.87992	3
biological_process	GO:0016024	CDP-diacylglycerol biosynthetic process	3/5402	10/18698	0.587134	1	0.87992	3
molecular_function	GO:0042626	ATPase-coupled transmembrane transporter activity	3/5402	10/18698	0.587134	1	0.87992	3
biological_process	GO:0045454	cell redox homeostasis	3/5402	10/18698	0.587134	1	0.87992	3
molecular_function	GO:0070006	metalloaminopeptidase activity	3/5402	10/18698	0.587134	1	0.87992	3
molecular_function	GO:0000976	transcription cis-regulatory region binding	15/5402	53/18698	0.589328	1	0.87992	15
cellular_component	GO:0009522	photosystem I	6/5402	21/18698	0.594664	1	0.87992	6
cellular_component	GO:0005669	transcription factor TFIID complex	4/5402	14/18698	0.610245	1	0.87992	4
biological_process	GO:0016570	histone modification	4/5402	14/18698	0.610245	1	0.87992	4
molecular_function	GO:0051015	actin filament binding	4/5402	14/18698	0.610245	1	0.87992	4
cellular_component	GO:0000145	exocyst	7/5402	25/18698	0.613808	1	0.87992	7
molecular_function	GO:0030246	carbohydrate binding	33/5402	118/18698	0.622173	1	0.87992	33
biological_process	GO:0000209	protein polyubiquitination	5/5402	18/18698	0.629092	1	0.87992	5
molecular_function	GO:0031267	small GTPase binding	5/5402	18/18698	0.629092	1	0.87992	5
molecular_function	GO:0003712	transcription coregulator activity	8/5402	29/18698	0.630551	1	0.87992	8
biological_process	GO:0008652	cellular amino acid biosynthetic process	6/5402	22/18698	0.645264	1	0.87992	6
molecular_function	GO:0019706	protein-cysteine S-palmitoyltransferase activity	6/5402	22/18698	0.645264	1	0.87992	6
biological_process	GO:0006367	transcription initiation from RNA polymerase II promoter	3/5402	11/18698	0.658095	1	0.87992	3
biological_process	GO:0006612	protein targeting to membrane	3/5402	11/18698	0.658095	1	0.87992	3
cellular_component	GO:0009579	thylakoid	3/5402	11/18698	0.658095	1	0.87992	3
cellular_component	GO:0030127	COPII vesicle coat	3/5402	11/18698	0.658095	1	0.87992	3
molecular_function	GO:0030983	mismatched DNA binding	3/5402	11/18698	0.658095	1	0.87992	3
molecular_function	GO:0046961	proton-transporting ATPase activity, rotational mechanism	3/5402	11/18698	0.658095	1	0.87992	3
cellular_component	GO:0071013	catalytic step 2 spliceosome	3/5402	11/18698	0.658095	1	0.87992	3
cellular_component	GO:0005774	vacuolar membrane	7/5402	26/18698	0.659559	1	0.87992	7
biological_process	GO:0006260	DNA replication	16/5402	59/18698	0.665555	1	0.87992	16
biological_process	GO:0007018	microtubule-based movement	16/5402	59/18698	0.665555	1	0.87992	16
biological_process	GO:0006402	mRNA catabolic process	4/5402	15/18698	0.669878	1	0.87992	4
molecular_function	GO:0016874	ligase activity	4/5402	15/18698	0.669878	1	0.87992	4
biological_process	GO:0032502	developmental process	4/5402	15/18698	0.669878	1	0.87992	4
biological_process	GO:0044238	primary metabolic process	4/5402	15/18698	0.669878	1	0.87992	4
biological_process	GO:0006749	glutathione metabolic process	19/5402	70/18698	0.670048	1	0.87992	19
biological_process	GO:0006865	amino acid transport	14/5402	52/18698	0.673264	1	0.87992	14
biological_process	GO:0006281	DNA repair	22/5402	81/18698	0.674791	1	0.87992	22
molecular_function	GO:0015095	magnesium ion transmembrane transporter activity	5/5402	19/18698	0.681172	1	0.87992	5
molecular_function	GO:0016702	oxidoreductase activity, acting on single donors with incorporation of molecular oxygen, incorporation of two atoms of oxygen	5/5402	19/18698	0.681172	1	0.87992	5
biological_process	GO:0015979	photosynthesis	15/5402	56/18698	0.684114	1	0.87992	15
molecular_function	GO:0016168	chlorophyll binding	6/5402	23/18698	0.691827	1	0.87992	6
molecular_function	GO:0003777	microtubule motor activity	13/5402	49/18698	0.693458	1	0.87992	13
cellular_component	GO:0005769	early endosome	3/5402	12/18698	0.719767	1	0.87992	3
molecular_function	GO:0008271	secondary active sulfate transmembrane transporter activity	3/5402	12/18698	0.719767	1	0.87992	3
biological_process	GO:0009414	response to water deprivation	3/5402	12/18698	0.719767	1	0.87992	3
molecular_function	GO:0031418	L-ascorbic acid binding	3/5402	12/18698	0.719767	1	0.87992	3
biological_process	GO:0034599	cellular response to oxidative stress	3/5402	12/18698	0.719767	1	0.87992	3
biological_process	GO:0035999	tetrahydrofolate interconversion	3/5402	12/18698	0.719767	1	0.87992	3
molecular_function	GO:0008422	beta-glucosidase activity	4/5402	16/18698	0.722882	1	0.87992	4
cellular_component	GO:0031011	Ino80 complex	4/5402	16/18698	0.722882	1	0.87992	4
cellular_component	GO:0005576	extracellular region	85/5402	309/18698	0.72522	1	0.87992	85
molecular_function	GO:0015078	proton transmembrane transporter activity	5/5402	20/18698	0.72808	1	0.87992	5
molecular_function	GO:0042803	protein homodimerization activity	5/5402	20/18698	0.72808	1	0.87992	5
biological_process	GO:0098542	defense response to other organism	5/5402	20/18698	0.72808	1	0.87992	5
molecular_function	GO:0005509	calcium ion binding	61/5402	224/18698	0.731968	1	0.87992	61
molecular_function	GO:0038023	signaling receptor activity	6/5402	24/18698	0.734133	1	0.87992	6
cellular_component	GO:0031225	anchored component of membrane	11/5402	43/18698	0.736616	1	0.87992	11
molecular_function	GO:0003755	peptidyl-prolyl cis-trans isomerase activity	14/5402	55/18698	0.758363	1	0.87992	14
biological_process	GO:0007166	cell surface receptor signaling pathway	10/5402	40/18698	0.759656	1	0.87992	10
cellular_component	GO:0000139	Golgi membrane	41/5402	154/18698	0.760011	1	0.87992	41
molecular_function	GO:0003743	translation initiation factor activity	15/5402	59/18698	0.76497	1	0.87992	15
biological_process	GO:0006629	lipid metabolic process	28/5402	107/18698	0.765106	1	0.87992	28
cellular_component	GO:0000502	proteasome complex	4/5402	17/18698	0.769268	1	0.87992	4
biological_process	GO:0006508	proteolysis	4/5402	17/18698	0.769268	1	0.87992	4
molecular_function	GO:0008233	peptidase activity	5/5402	21/18698	0.769773	1	0.87992	5
molecular_function	GO:0050664	oxidoreductase activity, acting on NAD(P)H, oxygen as acceptor	5/5402	21/18698	0.769773	1	0.87992	5
cellular_component	GO:0070469	respirasome	5/5402	21/18698	0.769773	1	0.87992	5
biological_process	GO:0006885	regulation of pH	3/5402	13/18698	0.772391	1	0.87992	3
cellular_component	GO:0009526	plastid envelope	3/5402	13/18698	0.772391	1	0.87992	3
biological_process	GO:0009555	pollen development	3/5402	13/18698	0.772391	1	0.87992	3
molecular_function	GO:0003824	catalytic activity	41/5402	155/18698	0.775302	1	0.87992	41
biological_process	GO:0006099	tricarboxylic acid cycle	8/5402	33/18698	0.779443	1	0.87992	8
molecular_function	GO:0004364	glutathione transferase activity	15/5402	60/18698	0.788531	1	0.87992	15
biological_process	GO:0009408	response to heat	5/5402	22/18698	0.806393	1	0.87992	5
molecular_function	GO:0003684	damaged DNA binding	4/5402	18/18698	0.809319	1	0.87992	4
biological_process	GO:0006897	endocytosis	4/5402	18/18698	0.809319	1	0.87992	4
molecular_function	GO:0008138	protein tyrosine/serine/threonine phosphatase activity	4/5402	18/18698	0.809319	1	0.87992	4
cellular_component	GO:0000151	ubiquitin ligase complex	3/5402	14/18698	0.816612	1	0.87992	3
biological_process	GO:0000463	maturation of LSU-rRNA from tricistronic rRNA transcript (SSU-rRNA, 5.8S rRNA, LSU-rRNA)	3/5402	14/18698	0.816612	1	0.87992	3
molecular_function	GO:0004630	phospholipase D activity	3/5402	14/18698	0.816612	1	0.87992	3
cellular_component	GO:0005905	clathrin-coated pit	3/5402	14/18698	0.816612	1	0.87992	3
biological_process	GO:0006811	ion transport	3/5402	14/18698	0.816612	1	0.87992	3
molecular_function	GO:0016844	strictosidine synthase activity	3/5402	14/18698	0.816612	1	0.87992	3
biological_process	GO:0042138	meiotic DNA double-strand break formation	3/5402	14/18698	0.816612	1	0.87992	3
molecular_function	GO:0070290	N-acylphosphatidylethanolamine-specific phospholipase D activity	3/5402	14/18698	0.816612	1	0.87992	3
molecular_function	GO:0004222	metalloendopeptidase activity	13/5402	54/18698	0.823746	1	0.87992	13
cellular_component	GO:0005739	mitochondrion	41/5402	159/18698	0.830035	1	0.87992	41
molecular_function	GO:0000175	3'-5'-exoribonuclease activity	2/5402	10/18698	0.832711	1	0.87992	2
biological_process	GO:0000184	nuclear-transcribed mRNA catabolic process, nonsense-mediated decay	2/5402	10/18698	0.832711	1	0.87992	2
molecular_function	GO:0003951	NAD+ kinase activity	2/5402	10/18698	0.832711	1	0.87992	2
molecular_function	GO:0005504	fatty acid binding	2/5402	10/18698	0.832711	1	0.87992	2
biological_process	GO:0006012	galactose metabolic process	2/5402	10/18698	0.832711	1	0.87992	2
biological_process	GO:0006777	Mo-molybdopterin cofactor biosynthetic process	2/5402	10/18698	0.832711	1	0.87992	2
biological_process	GO:0006782	protoporphyrinogen IX biosynthetic process	2/5402	10/18698	0.832711	1	0.87992	2
biological_process	GO:0007030	Golgi organization	2/5402	10/18698	0.832711	1	0.87992	2
biological_process	GO:0010090	trichome morphogenesis	2/5402	10/18698	0.832711	1	0.87992	2
biological_process	GO:0015986	ATP synthesis coupled proton transport	2/5402	10/18698	0.832711	1	0.87992	2
molecular_function	GO:0016413	O-acetyltransferase activity	2/5402	10/18698	0.832711	1	0.87992	2
molecular_function	GO:0030276	clathrin binding	2/5402	10/18698	0.832711	1	0.87992	2
biological_process	GO:0032957	inositol trisphosphate metabolic process	2/5402	10/18698	0.832711	1	0.87992	2
molecular_function	GO:0047325	inositol tetrakisphosphate 1-kinase activity	2/5402	10/18698	0.832711	1	0.87992	2
molecular_function	GO:0052725	inositol-1,3,4-trisphosphate 6-kinase activity	2/5402	10/18698	0.832711	1	0.87992	2
molecular_function	GO:0052726	inositol-1,3,4-trisphosphate 5-kinase activity	2/5402	10/18698	0.832711	1	0.87992	2
biological_process	GO:0071577	zinc ion transmembrane transport	2/5402	10/18698	0.832711	1	0.87992	2
biological_process	GO:0018298	protein-chromophore linkage	8/5402	35/18698	0.834987	1	0.87992	8
cellular_component	GO:0009523	photosystem II	6/5402	27/18698	0.835631	1	0.87992	6
biological_process	GO:0006888	endoplasmic reticulum to Golgi vesicle-mediated transport	9/5402	39/18698	0.835992	1	0.87992	9
molecular_function	GO:0015267	channel activity	5/5402	23/18698	0.838217	1	0.87992	5
molecular_function	GO:0018024	histone-lysine N-methyltransferase activity	5/5402	23/18698	0.838217	1	0.87992	5
molecular_function	GO:0030570	pectate lyase activity	4/5402	19/18698	0.843491	1	0.87992	4
biological_process	GO:0099402	plant organ development	4/5402	19/18698	0.843491	1	0.87992	4
molecular_function	GO:0030599	pectinesterase activity	13/5402	55/18698	0.843983	1	0.87992	13
molecular_function	GO:0045330	aspartyl esterase activity	13/5402	55/18698	0.843983	1	0.87992	13
cellular_component	GO:0110165	cellular anatomical entity	16/5402	67/18698	0.851688	1	0.87992	16
molecular_function	GO:0005385	zinc ion transmembrane transporter activity	3/5402	15/18698	0.853296	1	0.87992	3
biological_process	GO:0009073	aromatic amino acid family biosynthetic process	3/5402	15/18698	0.853296	1	0.87992	3
molecular_function	GO:0017056	structural constituent of nuclear pore	3/5402	15/18698	0.853296	1	0.87992	3
cellular_component	GO:0030176	integral component of endoplasmic reticulum membrane	3/5402	15/18698	0.853296	1	0.87992	3
molecular_function	GO:0052689	carboxylic ester hydrolase activity	3/5402	15/18698	0.853296	1	0.87992	3
biological_process	GO:0045490	pectin catabolic process	18/5402	75/18698	0.857031	1	0.87992	18
biological_process	GO:0009607	response to biotic stimulus	9/5402	40/18698	0.858155	1	0.87992	9
molecular_function	GO:0004176	ATP-dependent peptidase activity	7/5402	32/18698	0.859324	1	0.87992	7
molecular_function	GO:0003746	translation elongation factor activity	5/5402	24/18698	0.865607	1	0.87992	5
molecular_function	GO:0051536	iron-sulfur cluster binding	5/5402	24/18698	0.865607	1	0.87992	5
molecular_function	GO:0030170	pyridoxal phosphate binding	22/5402	91/18698	0.867637	1	0.87992	22
molecular_function	GO:0042910	xenobiotic transmembrane transporter activity	16/5402	68/18698	0.867945	1	0.87992	16
cellular_component	GO:0005666	RNA polymerase III complex	2/5402	11/18698	0.871515	1	0.87992	2
cellular_component	GO:0005686	U2 snRNP	2/5402	11/18698	0.871515	1	0.87992	2
cellular_component	GO:0005839	proteasome core complex	2/5402	11/18698	0.871515	1	0.87992	2
biological_process	GO:0006189	'de novo' IMP biosynthetic process	2/5402	11/18698	0.871515	1	0.87992	2
biological_process	GO:0006487	protein N-linked glycosylation	2/5402	11/18698	0.871515	1	0.87992	2
molecular_function	GO:0015035	protein-disulfide reductase activity	2/5402	11/18698	0.871515	1	0.87992	2
biological_process	GO:0016036	cellular response to phosphate starvation	2/5402	11/18698	0.871515	1	0.87992	2
molecular_function	GO:0031624	ubiquitin conjugating enzyme binding	2/5402	11/18698	0.871515	1	0.87992	2
molecular_function	GO:0042802	identical protein binding	2/5402	11/18698	0.871515	1	0.87992	2
biological_process	GO:0046470	phosphatidylcholine metabolic process	2/5402	11/18698	0.871515	1	0.87992	2
biological_process	GO:0048268	clathrin coat assembly	2/5402	11/18698	0.871515	1	0.87992	2
cellular_component	GO:0009570	chloroplast stroma	10/5402	45/18698	0.877493	1	0.87992	10
cellular_component	GO:0016020	membrane	99/5402	376/18698	0.878456	1	0.87992	99
biological_process	GO:0000398	mRNA splicing, via spliceosome	13/5402	57/18698	0.879037	1	0.87992	13
biological_process	GO:0006364	rRNA processing	14/5402	61/18698	0.880116	1	0.87992	14
biological_process	GO:0009416	response to light stimulus	3/5402	16/18698	0.883391	1	0.87992	3
biological_process	GO:0009451	RNA modification	3/5402	16/18698	0.883391	1	0.87992	3
molecular_function	GO:0004568	chitinase activity	5/5402	25/18698	0.888976	1	0.87992	5
biological_process	GO:0042545	cell wall modification	13/5402	58/18698	0.894031	1	0.87992	13
molecular_function	GO:0005085	guanyl-nucleotide exchange factor activity	4/5402	21/18698	0.896478	1	0.87992	4
molecular_function	GO:0010427	abscisic acid binding	4/5402	21/18698	0.896478	1	0.87992	4
cellular_component	GO:1990904	ribonucleoprotein complex	4/5402	21/18698	0.896478	1	0.87992	4
molecular_function	GO:0046983	protein dimerization activity	76/5402	295/18698	0.897108	1	0.87992	76
molecular_function	GO:0015297	antiporter activity	19/5402	82/18698	0.899683	1	0.87992	19
biological_process	GO:0000387	spliceosomal snRNP assembly	2/5402	12/18698	0.901864	1	0.87992	2
molecular_function	GO:0004521	endoribonuclease activity	2/5402	12/18698	0.901864	1	0.87992	2
molecular_function	GO:0004525	ribonuclease III activity	2/5402	12/18698	0.901864	1	0.87992	2
molecular_function	GO:0005345	purine nucleobase transmembrane transporter activity	2/5402	12/18698	0.901864	1	0.87992	2
molecular_function	GO:0005545	1-phosphatidylinositol binding	2/5402	12/18698	0.901864	1	0.87992	2
biological_process	GO:0006270	DNA replication initiation	2/5402	12/18698	0.901864	1	0.87992	2
biological_process	GO:0006464	cellular protein modification process	2/5402	12/18698	0.901864	1	0.87992	2
molecular_function	GO:0008137	NADH dehydrogenase (ubiquinone) activity	2/5402	12/18698	0.901864	1	0.87992	2
biological_process	GO:0030163	protein catabolic process	2/5402	12/18698	0.901864	1	0.87992	2
biological_process	GO:0045489	pectin biosynthetic process	2/5402	12/18698	0.901864	1	0.87992	2
molecular_function	GO:0047262	polygalacturonate 4-alpha-galacturonosyltransferase activity	2/5402	12/18698	0.901864	1	0.87992	2
biological_process	GO:0051085	chaperone cofactor-dependent protein refolding	2/5402	12/18698	0.901864	1	0.87992	2
molecular_function	GO:0050660	flavin adenine dinucleotide binding	14/5402	63/18698	0.907581	1	0.87992	14
cellular_component	GO:0015934	large ribosomal subunit	3/5402	17/18698	0.907846	1	0.87992	3
cellular_component	GO:0005615	extracellular space	5/5402	26/18698	0.908756	1	0.87992	5
molecular_function	GO:0016616	oxidoreductase activity, acting on the CH-OH group of donors, NAD or NADP as acceptor	6/5402	31/18698	0.919771	1	0.87992	6
biological_process	GO:0006032	chitin catabolic process	5/5402	27/18698	0.925375	1	0.87992	5
biological_process	GO:0006817	phosphate ion transport	5/5402	27/18698	0.925375	1	0.87992	5
cellular_component	GO:0005741	mitochondrial outer membrane	2/5402	13/18698	0.925405	1	0.87992	2
biological_process	GO:0006098	pentose-phosphate shunt	2/5402	13/18698	0.925405	1	0.87992	2
biological_process	GO:0006541	glutamine metabolic process	2/5402	13/18698	0.925405	1	0.87992	2
biological_process	GO:0007264	small GTPase mediated signal transduction	2/5402	13/18698	0.925405	1	0.87992	2
cellular_component	GO:0009706	chloroplast inner membrane	2/5402	13/18698	0.925405	1	0.87992	2
molecular_function	GO:0046873	metal ion transmembrane transporter activity	2/5402	13/18698	0.925405	1	0.87992	2
cellular_component	GO:0009654	photosystem II oxygen evolving complex	3/5402	18/18698	0.927552	1	0.87992	3
biological_process	GO:0015995	chlorophyll biosynthetic process	3/5402	18/18698	0.927552	1	0.87992	3
cellular_component	GO:0019898	extrinsic component of membrane	3/5402	18/18698	0.927552	1	0.87992	3
cellular_component	GO:0005730	nucleolus	27/5402	116/18698	0.92773	1	0.87992	27
molecular_function	GO:0016740	transferase activity	28/5402	120/18698	0.928739	1	0.87992	28
molecular_function	GO:0008483	transaminase activity	7/5402	36/18698	0.929494	1	0.87992	7
molecular_function	GO:0051087	chaperone binding	4/5402	23/18698	0.932977	1	0.87992	4
molecular_function	GO:0000049	tRNA binding	6/5402	32/18698	0.93372	1	0.87992	6
molecular_function	GO:0008168	methyltransferase activity	28/5402	121/18698	0.935884	1	0.87992	28
biological_process	GO:0006351	transcription, DNA-templated	20/5402	90/18698	0.938338	1	0.87992	20
molecular_function	GO:0004864	protein phosphatase inhibitor activity	5/5402	28/18698	0.939245	1	0.87992	5
cellular_component	GO:0016592	mediator complex	5/5402	28/18698	0.939245	1	0.87992	5
biological_process	GO:1990961	xenobiotic detoxification by transmembrane export across the plasma membrane	12/5402	58/18698	0.940509	1	0.87992	12
molecular_function	GO:0004842	ubiquitin-protein transferase activity	26/5402	114/18698	0.941144	1	0.87992	26
biological_process	GO:0000724	double-strand break repair via homologous recombination	3/5402	19/18698	0.943313	1	0.87992	3
cellular_component	GO:0022627	cytosolic small ribosomal subunit	3/5402	19/18698	0.943313	1	0.87992	3
molecular_function	GO:0003887	DNA-directed DNA polymerase activity	2/5402	14/18698	0.943537	1	0.87992	2
molecular_function	GO:0008408	3'-5' exonuclease activity	2/5402	14/18698	0.943537	1	0.87992	2
molecular_function	GO:0004252	serine-type endopeptidase activity	30/5402	130/18698	0.943793	1	0.87992	30
molecular_function	GO:0016779	nucleotidyltransferase activity	4/5402	24/18698	0.946451	1	0.87992	4
cellular_component	GO:0043229	intracellular organelle	4/5402	24/18698	0.946451	1	0.87992	4
molecular_function	GO:0004523	RNA-DNA hybrid ribonuclease activity	3/5402	20/18698	0.955837	1	0.87992	3
biological_process	GO:0002098	tRNA wobble uridine modification	2/5402	15/18698	0.957421	1	0.87992	2
biological_process	GO:0002229	defense response to oomycetes	2/5402	15/18698	0.957421	1	0.87992	2
molecular_function	GO:0008420	RNA polymerase II CTD heptapeptide repeat phosphatase activity	2/5402	15/18698	0.957421	1	0.87992	2
biological_process	GO:0070940	dephosphorylation of RNA polymerase II C-terminal domain	2/5402	15/18698	0.957421	1	0.87992	2
biological_process	GO:0045893	positive regulation of transcription, DNA-templated	5/5402	30/18698	0.960236	1	0.87992	5
biological_process	GO:0000272	polysaccharide catabolic process	3/5402	21/18698	0.96573	1	0.87992	3
cellular_component	GO:0005759	mitochondrial matrix	4/5402	26/18698	0.966242	1	0.87992	4
cellular_component	GO:0005681	spliceosomal complex	7/5402	40/18698	0.966886	1	0.87992	7
cellular_component	GO:0009536	plastid	7/5402	40/18698	0.966886	1	0.87992	7
cellular_component	GO:0005680	anaphase-promoting complex	1/5402	10/18698	0.966976	1	0.87992	1
cellular_component	GO:0005694	chromosome	1/5402	10/18698	0.966976	1	0.87992	1
molecular_function	GO:0015211	purine nucleoside transmembrane transporter activity	1/5402	10/18698	0.966976	1	0.87992	1
biological_process	GO:0032436	positive regulation of proteasomal ubiquitin-dependent protein catabolic process	1/5402	10/18698	0.966976	1	0.87992	1
cellular_component	GO:0009505	plant-type cell wall	2/5402	16/18698	0.967996	1	0.87992	2
biological_process	GO:0016042	lipid catabolic process	15/5402	75/18698	0.970119	1	0.87992	15
molecular_function	GO:0050661	NADP binding	9/5402	50/18698	0.973159	1	0.87992	9
biological_process	GO:0051301	cell division	15/5402	76/18698	0.974341	1	0.87992	15
biological_process	GO:0006004	fucose metabolic process	5/5402	32/18698	0.974369	1	0.87992	5
biological_process	GO:0050832	defense response to fungus	5/5402	32/18698	0.974369	1	0.87992	5
biological_process	GO:0006006	glucose metabolic process	2/5402	17/18698	0.976016	1	0.87992	2
molecular_function	GO:0003968	RNA-directed 5'-3' RNA polymerase activity	1/5402	11/18698	0.976522	1	0.87992	1
molecular_function	GO:0004089	carbonate dehydratase activity	1/5402	11/18698	0.976522	1	0.87992	1
biological_process	GO:0007131	reciprocal meiotic recombination	1/5402	11/18698	0.976522	1	0.87992	1
molecular_function	GO:0008308	voltage-gated anion channel activity	1/5402	11/18698	0.976522	1	0.87992	1
molecular_function	GO:0009044	xylan 1,4-beta-xylosidase activity	1/5402	11/18698	0.976522	1	0.87992	1
molecular_function	GO:0015020	glucuronosyltransferase activity	1/5402	11/18698	0.976522	1	0.87992	1
molecular_function	GO:0044183	protein folding chaperone	1/5402	11/18698	0.976522	1	0.87992	1
biological_process	GO:0045493	xylan catabolic process	1/5402	11/18698	0.976522	1	0.87992	1
biological_process	GO:0008610	lipid biosynthetic process	2/5402	18/18698	0.982074	1	0.87992	2
molecular_function	GO:0016620	oxidoreductase activity, acting on the aldehyde or oxo group of donors, NAD or NADP as acceptor	2/5402	18/18698	0.982074	1	0.87992	2
molecular_function	GO:0005227	calcium activated cation channel activity	1/5402	12/18698	0.983309	1	0.87992	1
cellular_component	GO:0030173	integral component of Golgi membrane	1/5402	12/18698	0.983309	1	0.87992	1
molecular_function	GO:0031593	polyubiquitin modification-dependent protein binding	1/5402	12/18698	0.983309	1	0.87992	1
cellular_component	GO:0046540	U4/U6 x U5 tri-snRNP complex	1/5402	12/18698	0.983309	1	0.87992	1
molecular_function	GO:0070403	NAD+ binding	1/5402	12/18698	0.983309	1	0.87992	1
biological_process	GO:1900150	regulation of defense response to fungus	1/5402	12/18698	0.983309	1	0.87992	1
molecular_function	GO:0051213	dioxygenase activity	3/5402	24/18698	0.984316	1	0.87992	3
biological_process	GO:0031047	gene silencing by RNA	6/5402	39/18698	0.984352	1	0.87992	6
molecular_function	GO:0051287	NAD binding	10/5402	58/18698	0.986098	1	0.87992	10
biological_process	GO:0016126	sterol biosynthetic process	2/5402	19/18698	0.986634	1	0.87992	2
molecular_function	GO:0102756	very-long-chain 3-ketoacyl-CoA synthase activity	2/5402	19/18698	0.986634	1	0.87992	2
biological_process	GO:0006979	response to oxidative stress	20/5402	102/18698	0.987964	1	0.87992	20
biological_process	GO:0006821	chloride transport	1/5402	13/18698	0.988134	1	0.87992	1
molecular_function	GO:0046910	pectinesterase inhibitor activity	1/5402	13/18698	0.988134	1	0.87992	1
cellular_component	GO:0009507	chloroplast	52/5402	232/18698	0.989587	1	0.87992	52
molecular_function	GO:0005247	voltage-gated chloride channel activity	1/5402	14/18698	0.991565	1	0.87992	1
biological_process	GO:0006108	malate metabolic process	1/5402	14/18698	0.991565	1	0.87992	1
molecular_function	GO:0022857	transmembrane transporter activity	43/5402	199/18698	0.992155	1	0.87992	43
biological_process	GO:0042744	hydrogen peroxide catabolic process	14/5402	79/18698	0.992242	1	0.87992	14
biological_process	GO:0006890	retrograde vesicle-mediated transport, Golgi to endoplasmic reticulum	3/5402	27/18698	0.993007	1	0.87992	3
biological_process	GO:0010073	meristem maintenance	1/5402	15/18698	0.994004	1	0.87992	1
molecular_function	GO:0016985	mannan endo-1,4-beta-mannosidase activity	1/5402	15/18698	0.994004	1	0.87992	1
molecular_function	GO:0080043	quercetin 3-O-glucosyltransferase activity	1/5402	15/18698	0.994004	1	0.87992	1
molecular_function	GO:0080044	quercetin 7-O-glucosyltransferase activity	1/5402	15/18698	0.994004	1	0.87992	1
molecular_function	GO:0004601	peroxidase activity	21/5402	111/18698	0.994154	1	0.87992	21
biological_process	GO:0006352	DNA-templated transcription, initiation	2/5402	22/18698	0.994528	1	0.87992	2
molecular_function	GO:0016829	lyase activity	1/5402	16/18698	0.995737	1	0.87992	1
molecular_function	GO:0000166	nucleotide binding	5/5402	40/18698	0.99609	1	0.87992	5
biological_process	GO:0006520	cellular amino acid metabolic process	5/5402	40/18698	0.99609	1	0.87992	5
biological_process	GO:0009664	plant-type cell wall organization	4/5402	35/18698	0.996396	1	0.87992	4
molecular_function	GO:0004144	diacylglycerol O-acyltransferase activity	1/5402	17/18698	0.99697	1	0.87992	1
molecular_function	GO:0004675	transmembrane receptor protein serine/threonine kinase activity	1/5402	17/18698	0.99697	1	0.87992	1
molecular_function	GO:0046933	proton-transporting ATP synthase activity, rotational mechanism	1/5402	17/18698	0.99697	1	0.87992	1
biological_process	GO:0009733	response to auxin	12/5402	76/18698	0.997452	1	0.87992	12
biological_process	GO:0006633	fatty acid biosynthetic process	11/5402	72/18698	0.99777	1	0.87992	11
cellular_component	GO:0030126	COPI vesicle coat	1/5402	18/18698	0.997846	1	0.87992	1
biological_process	GO:0006506	GPI anchor biosynthetic process	2/5402	26/18698	0.998375	1	0.87992	2
molecular_function	GO:0003899	DNA-directed 5'-3' RNA polymerase activity	6/5402	49/18698	0.998444	1	0.87992	6
biological_process	GO:0007049	cell cycle	10/5402	69/18698	0.99845	1	0.87992	10
biological_process	GO:0006284	base-excision repair	1/5402	19/18698	0.998469	1	0.87992	1
biological_process	GO:0016998	cell wall macromolecule catabolic process	1/5402	19/18698	0.998469	1	0.87992	1
molecular_function	GO:0051539	4 iron, 4 sulfur cluster binding	8/5402	60/18698	0.998704	1	0.87992	8
molecular_function	GO:0008237	metallopeptidase activity	2/5402	27/18698	0.998805	1	0.87992	2
molecular_function	GO:0009055	electron transfer activity	10/5402	71/18698	0.998987	1	0.87992	10
molecular_function	GO:0008080	N-acetyltransferase activity	4/5402	40/18698	0.999044	1	0.87992	4
biological_process	GO:0009658	chloroplast organization	3/5402	35/18698	0.999261	1	0.87992	3
molecular_function	GO:0016747	acyltransferase activity, transferring groups other than amino-acyl groups	20/5402	120/18698	0.999368	1	0.87992	20
molecular_function	GO:0004386	helicase activity	3/5402	36/18698	0.999446	1	0.87992	3
biological_process	GO:0043161	proteasome-mediated ubiquitin-dependent protein catabolic process	1/5402	22/18698	0.99945	1	0.87992	1
molecular_function	GO:0008757	S-adenosylmethionine-dependent methyltransferase activity	3/5402	37/18698	0.999586	1	0.87992	3
molecular_function	GO:0008061	chitin binding	8/5402	66/18698	0.999677	1	0.87992	8
molecular_function	GO:0008234	cysteine-type peptidase activity	4/5402	44/18698	0.999679	1	0.87992	4
molecular_function	GO:0004857	enzyme inhibitor activity	5/5402	51/18698	0.999767	1	0.87992	5
molecular_function	GO:0005216	ion channel activity	3/5402	39/18698	0.999769	1	0.87992	3
molecular_function	GO:0003676	nucleic acid binding	60/5402	299/18698	0.999825	1	0.87992	60
molecular_function	GO:0008146	sulfotransferase activity	3/5402	44/18698	0.999947	1	0.87992	3
biological_process	GO:0071704	organic substance metabolic process	1/5402	29/18698	0.99995	1	0.87992	1
molecular_function	GO:0008970	phospholipase A1 activity	1/5402	30/18698	0.999964	1	0.87992	1
molecular_function	GO:0003690	double-stranded DNA binding	6/5402	67/18698	0.999985	1	0.87992	6
biological_process	GO:0006353	DNA-templated transcription, termination	5/5402	62/18698	0.999988	1	0.87992	5
molecular_function	GO:0016787	hydrolase activity	47/5402	264/18698	0.99999	1	0.87992	47
biological_process	GO:0032259	methylation	25/5402	167/18698	0.999993	1	0.87992	25
molecular_function	GO:0008171	O-methyltransferase activity	1/5402	36/18698	0.999995	1	0.87992	1
biological_process	GO:0007165	signal transduction	24/5402	221/18698	1	1	0.87992	24
biological_process	GO:0006952	defense response	76/5402	500/18698	1	1	0.87992	76
molecular_function	GO:0003953	NAD+ nucleosidase activity	4/5402	160/18698	1	1	0.87992	4
molecular_function	GO:0043531	ADP binding	51/5402	442/18698	1	1	0.87992	51

## Sheet: Table S10
Kyoto Encyclopedia of Genes and Genomes (KEGG) enrichment for genes that have undergone expansion in A. occidentale genomes
ID	Description	GeneRatio	BgRatio	pvalue	p.adjust	qvalue	Count
ko00902	Monoterpenoid biosynthesis	34/1475	42/5172	2.1029e-12	2.56554e-10	2.43494e-10	34
ko00960	Tropane, piperidine and pyridine alkaloid biosynthesis	50/1475	83/5172	1.26809e-09	7.73532e-08	7.34155e-08	50
ko04712	Circadian rhythm - plant	35/1475	68/5172	5.00926e-05	0.0020371	0.0019334	35
ko00909	Sesquiterpenoid and triterpenoid biosynthesis	31/1475	62/5172	0.000265086	0.00808513	0.00767355	31
ko04145	Phagosome	36/1475	78/5172	0.000640525	0.0156288	0.0148332	36
ko00943	Isoflavonoid biosynthesis	11/1475	16/5172	0.00096577	0.0196373	0.0186377	11
ko04075	Plant hormone signal transduction	97/1475	263/5172	0.0015814	0.0275615	0.0261585	97
ko00514	Other types of O-glycan biosynthesis	8/1475	14/5172	0.0231149	0.339739	0.322444	8
ko00561	Glycerolipid metabolism	32/1475	82/5172	0.0250627	0.339739	0.322444	32
ko00564	Glycerophospholipid metabolism	36/1475	97/5172	0.0400013	0.444885	0.422238	36
ko03010	Ribosome	83/1475	247/5172	0.0423217	0.444885	0.422238	83
ko00052	Galactose metabolism	25/1475	64/5172	0.0437592	0.444885	0.422238	25
ko03015	mRNA surveillance pathway	42/1475	119/5172	0.0622315	0.534464	0.507256	42
ko00590	Arachidonic acid metabolism	9/1475	19/5172	0.0627936	0.534464	0.507256	9
ko00500	Starch and sucrose metabolism	55/1475	161/5172	0.0657127	0.534464	0.507256	55
ko00051	Fructose and mannose metabolism	23/1475	62/5172	0.0885724	0.65414	0.62084	23
ko00130	Ubiquinone and other terpenoid-quinone biosynthesis	20/1475	53/5172	0.0922269	0.65414	0.62084	20
ko00999	Biosynthesis of various plant secondary metabolites	21/1475	57/5172	0.107008	0.65414	0.62084	21
ko00196	Photosynthesis - antenna proteins	8/1475	18/5172	0.110423	0.65414	0.62084	8
ko00740	Riboflavin metabolism	8/1475	18/5172	0.110423	0.65414	0.62084	8
ko00010	Glycolysis / Gluconeogenesis	45/1475	134/5172	0.112598	0.65414	0.62084	45
ko04144	Endocytosis	54/1475	164/5172	0.119285	0.661487	0.627814	54
ko04130	SNARE interactions in vesicular transport	14/1475	37/5172	0.141242	0.749196	0.711058	14
ko02010	ABC transporters	19/1475	53/5172	0.150455	0.764815	0.725881	19
ko00410	beta-Alanine metabolism	17/1475	47/5172	0.157349	0.767861	0.728772	17
ko00020	Citrate cycle (TCA cycle)	17/1475	48/5172	0.182137	0.834771	0.792276	17
ko00591	Linoleic acid metabolism	7/1475	17/5172	0.184744	0.834771	0.792276	7
ko00030	Pentose phosphate pathway	18/1475	52/5172	0.202935	0.884217	0.839205	18
ko01240	Biosynthesis of cofactors	72/1475	233/5172	0.225388	0.943628	0.895591	72
ko00430	Taurine and hypotaurine metabolism	7/1475	18/5172	0.23204	0.943628	0.895591	7
ko01230	Biosynthesis of amino acids	66/1475	215/5172	0.257399	0.993008	0.942458	66
ko03022	Basal transcription factors	14/1475	41/5172	0.260461	0.993008	0.942458	14
ko00511	Other glycan degradation	7/1475	19/5172	0.282776	0.999997	0.949091	7
ko00790	Folate biosynthesis	8/1475	23/5172	0.322357	0.999997	0.949091	8
ko01250	Biosynthesis of nucleotide sugars	25/1475	81/5172	0.358664	0.999997	0.949091	25
ko00053	Ascorbate and aldarate metabolism	21/1475	68/5172	0.375916	0.999997	0.949091	21
ko00040	Pentose and glucuronate interconversions	44/1475	147/5172	0.380717	0.999997	0.949091	44
ko00920	Sulfur metabolism	10/1475	31/5172	0.386336	0.999997	0.949091	10
ko00970	Aminoacyl-tRNA biosynthesis	20/1475	65/5172	0.388269	0.999997	0.949091	20
ko03430	Mismatch repair	12/1475	38/5172	0.396382	0.999997	0.949091	12
ko03008	Ribosome biogenesis in eukaryotes	23/1475	76/5172	0.409765	0.999997	0.949091	23
ko00565	Ether lipid metabolism	10/1475	32/5172	0.430932	0.999997	0.949091	10
ko00670	One carbon pool by folate	7/1475	22/5172	0.444198	0.999997	0.949091	7
ko03060	Protein export	17/1475	57/5172	0.463092	0.999997	0.949091	17
ko04136	Autophagy - other	11/1475	37/5172	0.497121	0.999997	0.949091	11
ko01200	Carbon metabolism	69/1475	241/5172	0.509649	0.999997	0.949091	69
ko00906	Carotenoid biosynthesis	9/1475	31/5172	0.542726	0.999997	0.949091	9
ko03420	Nucleotide excision repair	16/1475	56/5172	0.547413	0.999997	0.949091	16
ko00860	Porphyrin metabolism	14/1475	49/5172	0.55107	0.999997	0.949091	14
ko03410	Base excision repair	12/1475	42/5172	0.555568	0.999997	0.949091	12
ko00531	Glycosaminoglycan degradation	3/1475	10/5172	0.576915	0.999997	0.949091	3
ko00520	Amino sugar and nucleotide sugar metabolism	47/1475	168/5172	0.592567	0.999997	0.949091	47
ko04016	MAPK signaling pathway - plant	43/1475	154/5172	0.596982	0.999997	0.949091	43
ko03440	Homologous recombination	15/1475	54/5172	0.599618	0.999997	0.949091	15
ko00220	Arginine biosynthesis	8/1475	29/5172	0.614028	0.999997	0.949091	8
ko01040	Biosynthesis of unsaturated fatty acids	8/1475	29/5172	0.614028	0.999997	0.949091	8
ko03018	RNA degradation	29/1475	105/5172	0.618541	0.999997	0.949091	29
ko00710	Carbon fixation in photosynthetic organisms	17/1475	62/5172	0.624056	0.999997	0.949091	17
ko00900	Terpenoid backbone biosynthesis	15/1475	55/5172	0.631834	0.999997	0.949091	15
ko00240	Pyrimidine metabolism	16/1475	59/5172	0.64301	0.999997	0.949091	16
ko00904	Diterpenoid biosynthesis	8/1475	31/5172	0.696029	0.999997	0.949091	8
ko00640	Propanoate metabolism	9/1475	35/5172	0.704256	0.999997	0.949091	9
ko04122	Sulfur relay system	3/1475	12/5172	0.71035	0.999997	0.949091	3
ko00195	Photosynthesis	14/1475	54/5172	0.712472	0.999997	0.949091	14
ko00480	Glutathione metabolism	27/1475	102/5172	0.713236	0.999997	0.949091	27
ko00510	N-Glycan biosynthesis	11/1475	43/5172	0.719539	0.999997	0.949091	11
ko00908	Zeatin biosynthesis	11/1475	43/5172	0.719539	0.999997	0.949091	11
ko00650	Butanoate metabolism	5/1475	21/5172	0.758699	0.999997	0.949091	5
ko00905	Brassinosteroid biosynthesis	4/1475	17/5172	0.759279	0.999997	0.949091	4
ko00563	Glycosylphosphatidylinositol (GPI)-anchor biosynthesis	7/1475	29/5172	0.762707	0.999997	0.949091	7
ko00600	Sphingolipid metabolism	8/1475	33/5172	0.765951	0.999997	0.949091	8
ko00941	Flavonoid biosynthesis	24/1475	94/5172	0.775069	0.999997	0.949091	24
ko03030	DNA replication	12/1475	49/5172	0.781564	0.999997	0.949091	12
ko04120	Ubiquitin mediated proteolysis	35/1475	136/5172	0.794057	0.999997	0.949091	35
ko00062	Fatty acid elongation	7/1475	30/5172	0.795041	0.999997	0.949091	7
ko04146	Peroxisome	20/1475	81/5172	0.813137	0.999997	0.949091	20
ko00950	Isoquinoline alkaloid biosynthesis	8/1475	35/5172	0.8235	0.999997	0.949091	8
ko00513	Various types of N-glycan biosynthesis	7/1475	31/5172	0.82392	0.999997	0.949091	7
ko00770	Pantothenate and CoA biosynthesis	11/1475	47/5172	0.826405	0.999997	0.949091	11
ko00903	Limonene and pinene degradation	2/1475	10/5172	0.826491	0.999997	0.949091	2
ko00460	Cyanoamino acid metabolism	13/1475	56/5172	0.849648	0.999997	0.949091	13
ko00760	Nicotinate and nicotinamide metabolism	5/1475	24/5172	0.857373	0.999997	0.949091	5
ko00250	Alanine, aspartate and glutamate metabolism	11/1475	49/5172	0.8667	0.999997	0.949091	11
ko00380	Tryptophan metabolism	17/1475	73/5172	0.871524	0.999997	0.949091	17
ko00910	Nitrogen metabolism	7/1475	34/5172	0.89164	0.999997	0.949091	7
ko00350	Tyrosine metabolism	13/1475	59/5172	0.897777	0.999997	0.949091	13
ko00100	Steroid biosynthesis	8/1475	40/5172	0.919583	0.999997	0.949091	8
ko00966	Glucosinolate biosynthesis	2/1475	13/5172	0.921566	0.999997	0.949091	2
ko00360	Phenylalanine metabolism	12/1475	57/5172	0.92333	0.999997	0.949091	12
ko00260	Glycine, serine and threonine metabolism	13/1475	63/5172	0.941561	0.999997	0.949091	13
ko00620	Pyruvate metabolism	21/1475	96/5172	0.944863	0.999997	0.949091	21
ko00270	Cysteine and methionine metabolism	27/1475	120/5172	0.945682	0.999997	0.949091	27
ko00073	Cutin, suberine and wax biosynthesis	7/1475	38/5172	0.946669	0.999997	0.949091	7
ko00400	Phenylalanine, tyrosine and tryptophan biosynthesis	13/1475	64/5172	0.949564	0.999997	0.949091	13
ko03013	Nucleocytoplasmic transport	20/1475	93/5172	0.951477	0.999997	0.949091	20
ko01210	2-Oxocarboxylic acid metabolism	10/1475	53/5172	0.96176	0.999997	0.949091	10
ko00290	Valine, leucine and isoleucine biosynthesis	3/1475	21/5172	0.963164	0.999997	0.949091	3
ko00450	Selenocompound metabolism	3/1475	21/5172	0.963164	0.999997	0.949091	3
ko00944	Flavone and flavonol biosynthesis	1/1475	10/5172	0.965294	0.999997	0.949091	1
ko00730	Thiamine metabolism	3/1475	22/5172	0.971399	0.999997	0.949091	3
ko00310	Lysine degradation	8/1475	46/5172	0.972448	0.999997	0.949091	8
ko00562	Inositol phosphate metabolism	13/1475	68/5172	0.972781	0.999997	0.949091	13
ko00630	Glyoxylate and dicarboxylate metabolism	13/1475	68/5172	0.972781	0.999997	0.949091	13
ko03050	Proteasome	10/1475	55/5172	0.972896	0.999997	0.949091	10
ko00190	Oxidative phosphorylation	26/1475	124/5172	0.97905	0.999997	0.949091	26
ko00592	alpha-Linolenic acid metabolism	10/1475	58/5172	0.984167	0.999997	0.949091	10
ko04626	Plant-pathogen interaction	73/1475	312/5172	0.984775	0.999997	0.949091	73
ko00330	Arginine and proline metabolism	10/1475	59/5172	0.986835	0.999997	0.949091	10
ko00230	Purine metabolism	14/1475	79/5172	0.990926	0.999997	0.949091	14
ko03020	RNA polymerase	6/1475	42/5172	0.990955	0.999997	0.949091	6
ko00071	Fatty acid degradation	8/1475	52/5172	0.991562	0.999997	0.949091	8
ko00340	Histidine metabolism	2/1475	21/5172	0.991961	0.999997	0.949091	2
ko00780	Biotin metabolism	1/1475	15/5172	0.993553	0.999997	0.949091	1
ko00603	Glycosphingolipid biosynthesis - globo and isoglobo series	1/1475	17/5172	0.996714	0.999997	0.949091	1
ko04070	Phosphatidylinositol signaling system	7/1475	53/5172	0.99765	0.999997	0.949091	7
ko00280	Valine, leucine and isoleucine degradation	8/1475	59/5172	0.998106	0.999997	0.949091	8
ko01212	Fatty acid metabolism	11/1475	76/5172	0.998831	0.999997	0.949091	11
ko04141	Protein processing in endoplasmic reticulum	41/1475	208/5172	0.998848	0.999997	0.949091	41
ko00061	Fatty acid biosynthesis	6/1475	52/5172	0.999131	0.999997	0.949091	6
ko03040	Spliceosome	30/1475	186/5172	0.99998	0.999997	0.949091	30
ko00945	Stilbenoid, diarylheptanoid and gingerol biosynthesis	2/1475	44/5172	0.999993	0.999997	0.949091	2
ko00940	Phenylpropanoid biosynthesis	26/1475	178/5172	0.999997	0.999997	0.949091	26

[truncated: 4 more sheets: Table S11, Table S12, Table S13, Table S14]
